# Supplementary material for: Auxin-Induced SaARF4 Downregulates SaACO4 to Inhibit Lateral Root Formation in Sedum alfredii Hance
Source: Int J Mol Sci. 2021 Jan 28;22(3):1297. doi: 10.3390/ijms22031297 (PMC7865351; doi:10.3390/ijms22031297)
Supplement: Supplementary file 1 [file ijms-22-01297-s001.zip]

Archive with 2 entries (2 files):
- supplymental file.docx
- Table S2.xls
