# Supplementary material for: Auxin-Induced SaARF4 Downregulates SaACO4 to Inhibit Lateral Root Formation in Sedum alfredii Hance
Source: Int J Mol Sci. 2021 Jan 28;22(3):1297. doi: 10.3390/ijms22031297 (PMC7865351; doi:10.3390/ijms22031297)
Supplement: Supplementary file 1 [file ijms-22-01297-s001.zip › Table S2.xls]

## Sheet: TARGET
Chromosome	start	end	width	name	#NAME?	annotation	geneStart	geneEnd	geneLength	geneStrand	geneId	transcriptId	distanceToTSS	geneName	geneDescription
Chr1	27757	27758	2	IP_peak_106	2.61974	Distal Intergenic	31171	33507	2337	-	Sp01G_g00006	Sp01G_t00006	5749	--	gnl|BL_ORD_ID|43409 sp|Q9CAA4|BIM2_ARATH Transcription factor BIM2 OS=Arabidopsis thaliana OX=3702 GN=BIM2 PE=1 SV=1//5.80476e-68
Chr1	89763	89764	2	IP_peak_107	3.82487	Promoter (<=1kb)	89850	90541	692	+	Sp01G_g00017	Sp01G_t00017	-86	--	gnl|BL_ORD_ID|314410 sp|Q8GW32|PRE6_ARATH Transcription factor PRE6 OS=Arabidopsis thaliana OX=3702 GN=PRE6 PE=1 SV=1//2.29635e-26
Chr1	106276	106277	2	IP_peak_108	2.43083	Promoter (2-3kb)	106084	109148	3065	-	Sp01G_g00023	Sp01G_t00023	2871	--	gnl|BL_ORD_ID|326020 sp|Q8H157|PTR19_ARATH Protein NRT1/ PTR FAMILY 4.6 OS=Arabidopsis thaliana OX=3702 GN=NPF4.6 PE=1 SV=1//1.21015e-169
Chr1	363857	363858	2	IP_peak_109	2.7542	Promoter (<=1kb)	363167	364354	1188	-	Sp01G_g00098	Sp01G_t00098	496	--	gnl|BL_ORD_ID|166878 sp|B9G4M9|HAP2B_ORYSJ Protein HAPLESS 2-B OS=Oryza sativa subsp. japonica OX=39947 GN=HAP2B PE=3 SV=1//2.15235e-15
Chr1	398091	398092	2	IP_peak_110	2.68153	3' UTR	394070	402499	8430	-	Sp01G_g00103	Sp01G_t00103	4407	--	gnl|BL_ORD_ID|88368 sp|Q8WUS8|D42E1_HUMAN Short-chain dehydrogenase/reductase family 42E member 1 OS=Homo sapiens OX=9606 GN=SDR42E1 PE=2 SV=2//6.95923e-42
Chr1	1037455	1037456	2	IP_peak_111	3.7213	Promoter (2-3kb)	1034464	1035001	538	+	Sp01G_g00230	Sp01G_t00230	2991	--	gnl|BL_ORD_ID|121534 sp|Q9SU35|ERLL1_ARATH pEARLI1-like lipid transfer protein 1 OS=Arabidopsis thaliana OX=3702 GN=AZI1 PE=1 SV=1//5.78467e-07
Chr1	1575718	1575719	2	IP_peak_112	3.02841	Exon (Sp01G_t00340/Sp01G_g00340, exon 5 of 5)	1578239	1579283	1045	-	Sp01G_g00341	Sp01G_t00341	3564	--	-//-
Chr1	1595619	1595620	2	IP_peak_113	4.50751	Promoter (<=1kb)	1596147	1596899	753	+	Sp01G_g00348	Sp01G_t00348	-527	--	gnl|BL_ORD_ID|509485 sp|O48724|WEB1_ARATH Protein WEAK CHLOROPLAST MOVEMENT UNDER BLUE LIGHT 1 OS=Arabidopsis thaliana OX=3702 GN=WEB1 PE=1 SV=1//1.47624e-23
Chr1	2095039	2095040	2	IP_peak_114	11.4969	Promoter (<=1kb)	2092228	2094275	2048	-	Sp01G_g00452	Sp01G_t00452	-764	--	gnl|BL_ORD_ID|502144 sp|Q8S9K3|VAR3_ARATH Zinc finger protein VAR3, chloroplastic OS=Arabidopsis thaliana OX=3702 GN=VAR3 PE=1 SV=2//7.73213e-11
Chr1	2207745	2207746	2	IP_peak_115	4.50751	Intron (Sp01G_t00466/Sp01G_g00466, intron 8 of 9)	2204555	2208368	3814	+	Sp01G_g00466	Sp01G_t00466	3190	--	gnl|BL_ORD_ID|308820 sp|Q8GYW9|PMT4_ARATH Probable methyltransferase PMT4 OS=Arabidopsis thaliana OX=3702 GN=At1g13860 PE=2 SV=2//0
Chr1	2712669	2712670	2	IP_peak_116	4.0271	Promoter (2-3kb)	2710650	2717064	6415	+	Sp01G_g00564	Sp01G_t00564	2019	--	gnl|BL_ORD_ID|168598 sp|Q852L0|HD16N_ORYSJ Casein kinase 1-like protein HD16 OS=Oryza sativa subsp. japonica OX=39947 GN=HD16 PE=1 SV=1//0
Chr1	2991038	2991039	2	IP_peak_117	3.7213	Promoter (<=1kb)	2991585	2997925	6341	+	Sp01G_g00605	Sp01G_t00605	-546	--	gnl|BL_ORD_ID|275129 sp|Q9LK40|NRPD2_ARATH DNA-directed RNA polymerases IV and V subunit 2 OS=Arabidopsis thaliana OX=3702 GN=NRPD2 PE=1 SV=1//0
Chr1	3069308	3069309	2	IP_peak_118	3.34098	Distal Intergenic	3063254	3065292	2039	-	Sp01G_g00615	Sp01G_t00615	-4016	--	gnl|BL_ORD_ID|157828 sp|Q9CAY3|GPAT5_ARATH Glycerol-3-phosphate acyltransferase 5 OS=Arabidopsis thaliana OX=3702 GN=GPAT5 PE=1 SV=1//0
Chr1	3169525	3169526	2	IP_peak_119	2.99122	Distal Intergenic	3179219	3180900	1682	+	Sp01G_g00625	Sp01G_t00625	-9693	--	gnl|BL_ORD_ID|202930 sp|Q9SIB2|KCS12_ARATH 3-ketoacyl-CoA synthase 12 OS=Arabidopsis thaliana OX=3702 GN=KCS12 PE=2 SV=1//0
Chr1	3172990	3172991	2	IP_peak_120	3.99967	Distal Intergenic	3179219	3180900	1682	+	Sp01G_g00625	Sp01G_t00625	-6228	--	gnl|BL_ORD_ID|202930 sp|Q9SIB2|KCS12_ARATH 3-ketoacyl-CoA synthase 12 OS=Arabidopsis thaliana OX=3702 GN=KCS12 PE=2 SV=1//0
Chr1	3253878	3253879	2	IP_peak_121	3.28542	Exon (Sp01G_t00630/Sp01G_g00630, exon 6 of 22)	3250637	3259253	8617	+	Sp01G_g00630	Sp01G_t00630	3241	--	-//-
Chr1	3333209	3333210	2	IP_peak_122	5.01774	Distal Intergenic	3319278	3324469	5192	-	Sp01G_g00639	Sp01G_t00639	-8740	--	gnl|BL_ORD_ID|69158 sp|A0A072VMJ3|CN15C_MEDTR Protein CNGC15c OS=Medicago truncatula OX=3880 GN=CNGC15C PE=1 SV=1//0
Chr1	3335548	3335549	2	IP_peak_123	6.18711	Distal Intergenic	3319278	3324469	5192	-	Sp01G_g00639	Sp01G_t00639	-11079	--	gnl|BL_ORD_ID|69158 sp|A0A072VMJ3|CN15C_MEDTR Protein CNGC15c OS=Medicago truncatula OX=3880 GN=CNGC15C PE=1 SV=1//0
Chr1	3368377	3368378	2	IP_peak_124a	153.493	Promoter (1-2kb)	3368788	3370065	1278	-	Sp01G_g00642	Sp01G_t00642	1687	--	gnl|BL_ORD_ID|540031 sp|P08973|YCF2_SPIOL Protein Ycf2 OS=Spinacia oleracea OX=3562 GN=ycf2-A PE=3 SV=2//0
Chr1	3368703	3368704	2	IP_peak_124b	171.563	Promoter (1-2kb)	3368788	3370065	1278	-	Sp01G_g00642	Sp01G_t00642	1361	--	gnl|BL_ORD_ID|540031 sp|P08973|YCF2_SPIOL Protein Ycf2 OS=Spinacia oleracea OX=3562 GN=ycf2-A PE=3 SV=2//0
Chr1	3369360	3369361	2	IP_peak_124c	164.41	Promoter (<=1kb)	3368788	3370065	1278	-	Sp01G_g00642	Sp01G_t00642	704	--	gnl|BL_ORD_ID|540031 sp|P08973|YCF2_SPIOL Protein Ycf2 OS=Spinacia oleracea OX=3562 GN=ycf2-A PE=3 SV=2//0
Chr1	3369830	3369831	2	IP_peak_124d	167.812	Promoter (<=1kb)	3368788	3370065	1278	-	Sp01G_g00642	Sp01G_t00642	234	--	gnl|BL_ORD_ID|540031 sp|P08973|YCF2_SPIOL Protein Ycf2 OS=Spinacia oleracea OX=3562 GN=ycf2-A PE=3 SV=2//0
Chr1	3381752	3381753	2	IP_peak_125	7.0875	Distal Intergenic	3384884	3386225	1342	+	Sp01G_g00643	Sp01G_t00643	-3131	--	-//-
Chr1	3390686	3390687	2	IP_peak_126	2.99122	Distal Intergenic	3384884	3386225	1342	+	Sp01G_g00643	Sp01G_t00643	5802	--	-//-
Chr1	3474352	3474353	2	IP_peak_127	2.31601	Distal Intergenic	3464866	3467063	2198	-	Sp01G_g00648	Sp01G_t00648	-7289	--	-//-
Chr1	3779541	3779542	2	IP_peak_128	3.7213	Distal Intergenic	3763097	3763607	511	+	Sp01G_g00666	Sp01G_t00666	16444	--	gnl|BL_ORD_ID|410132 sp|Q8LC83|RS242_ARATH 40S ribosomal protein S24-2 OS=Arabidopsis thaliana OX=3702 GN=RPS24B PE=2 SV=2//1.33324e-14
Chr1	3830399	3830400	2	IP_peak_129	27.375	Distal Intergenic	3837628	3844780	7153	+	Sp01G_g00667	Sp01G_t00667	-7228	--	gnl|BL_ORD_ID|125563 sp|Q9MB58|F26_ARATH 6-phosphofructo-2-kinase/fructose-2,6-bisphosphatase OS=Arabidopsis thaliana OX=3702 GN=FKFBP PE=1 SV=1//0
Chr1	3860476	3860477	2	IP_peak_130	5.32362	Distal Intergenic	3864383	3867159	2777	+	Sp01G_g00668	Sp01G_t00668	-3906	--	gnl|BL_ORD_ID|522182 sp|P0C895|Y2010_ARATH LRR repeats and ubiquitin-like domain-containing protein At2g30105 OS=Arabidopsis thaliana OX=3702 GN=At2g30105 PE=1 SV=1//8.49531e-123
Chr1	3945201	3945202	2	IP_peak_131	6.05471	Promoter (<=1kb)	3944392	3946391	2000	+	Sp01G_g00674	Sp01G_t00674	809	--	-//-
Chr1	4033990	4033991	2	IP_peak_132	4.65682	Distal Intergenic	4024332	4026500	2169	+	Sp01G_g00676	Sp01G_t00676	9658	--	gnl|BL_ORD_ID|830 sp|O05413|2NPD_BACSU Probable nitronate monooxygenase OS=Bacillus subtilis (strain 168) OX=224308 GN=yrpB PE=3 SV=1//1.36093e-21
Chr1	4082704	4082705	2	IP_peak_133	2.95128	Promoter (1-2kb)	4083936	4088264	4329	+	Sp01G_g00678	Sp01G_t00678	-1231	--	gnl|BL_ORD_ID|179081 sp|Q8W4E6|HPAT1_ARATH Hydroxyproline O-arabinosyltransferase 1 OS=Arabidopsis thaliana OX=3702 GN=HPAT1 PE=1 SV=1//0
Chr1	4533846	4533847	2	IP_peak_134	3.28008	Promoter (2-3kb)	4527445	4531437	3993	-	Sp01G_g00739	Sp01G_t00739	-2409	--	gnl|BL_ORD_ID|263873 sp|Q9ZNT1|NB5R1_ARATH NADH--cytochrome b5 reductase 1 OS=Arabidopsis thaliana OX=3702 GN=CBR1 PE=1 SV=1//6.60365e-132
Chr1	4754558	4754559	2	IP_peak_135	2.55284	Intron (Sp01G_t00786/Sp01G_g00786, intron 20 of 26)	4756460	4758742	2283	-	Sp01G_g00787	Sp01G_t00787	4183	--	gnl|BL_ORD_ID|428278 sp|Q8VYP0|SCO11_ARATH Protein SCO1 homolog 1, mitochondrial OS=Arabidopsis thaliana OX=3702 GN=HCC1 PE=2 SV=1//1.99115e-118
Chr1	4943972	4943973	2	IP_peak_136	7.39132	Distal Intergenic	4935611	4937689	2079	-	Sp01G_g00814	Sp01G_t00814	-6283	--	gnl|BL_ORD_ID|87886 sp|Q40143|CYSP3_SOLLC Cysteine proteinase 3 OS=Solanum lycopersicum OX=4081 GN=CYP-3 PE=2 SV=1//2.98173e-06
Chr1	4975691	4975692	2	IP_peak_137	2.32723	Distal Intergenic	4967796	4971642	3847	-	Sp01G_g00818	Sp01G_t00818	-4049	--	gnl|BL_ORD_ID|65645 sp|P60300|CLCG_ARATH Putative chloride channel-like protein CLC-g OS=Arabidopsis thaliana OX=3702 GN=CLC-G PE=1 SV=2//0
Chr1	4983428	4983429	2	IP_peak_138	2.31601	Promoter (1-2kb)	4979689	4981706	2018	-	Sp01G_g00819	Sp01G_t00819	-1722	--	gnl|BL_ORD_ID|99574 sp|O80449|DIOX4_ARATH Probable 2-oxoglutarate-dependent dioxygenase ANS OS=Arabidopsis thaliana OX=3702 GN=ANS PE=2 SV=1//4.38849e-67
Chr1	5018954	5018955	2	IP_peak_139	5.32362	Promoter (<=1kb)	5005692	5019136	13445	-	Sp01G_g00822	Sp01G_t00822	181	--	gnl|BL_ORD_ID|441666 sp|Q8SAB7|SPK1_ARATH Guanine nucleotide exchange factor SPIKE 1 OS=Arabidopsis thaliana OX=3702 GN=SPK1 PE=1 SV=1//0
Chr1	5197860	5197861	2	IP_peak_140	3.54993	Promoter (2-3kb)	5195774	5197464	1691	+	Sp01G_g00845	Sp01G_t00845	2086	--	gnl|BL_ORD_ID|28858 sp|Q9LJG8|ASIL2_ARATH Trihelix transcription factor ASIL2 OS=Arabidopsis thaliana OX=3702 GN=ASIL2 PE=1 SV=1//9.51626e-13
Chr1	5243959	5243960	2	IP_peak_141	4.23132	Promoter (1-2kb)	5242495	5245451	2957	-	Sp01G_g00854	Sp01G_t00854	1491	--	gnl|BL_ORD_ID|177804 sp|O64966|HMDH1_GOSHI 3-hydroxy-3-methylglutaryl-coenzyme A reductase 1 OS=Gossypium hirsutum OX=3635 GN=HMG1 PE=3 SV=1//0
Chr1	5270180	5270181	2	IP_peak_142	2.61702	Downstream (<1kb)	5263753	5266636	2884	-	Sp01G_g00857	Sp01G_t00857	-3544	--	gnl|BL_ORD_ID|157832 sp|Q8GWG0|GPAT9_ARATH Glycerol-3-phosphate acyltransferase 9 OS=Arabidopsis thaliana OX=3702 GN=GPAT9 PE=1 SV=1//0
Chr1	5459013	5459014	2	IP_peak_143	5.0505	Promoter (2-3kb)	5461903	5465323	3421	+	Sp01G_g00885	Sp01G_t00885	-2889	--	gnl|BL_ORD_ID|47802 sp|Q501B2|BZP16_ARATH bZIP transcription factor 16 OS=Arabidopsis thaliana OX=3702 GN=BZIP16 PE=1 SV=1//8.23747e-106
Chr1	5565179	5565180	2	IP_peak_144	5.01774	Exon (Sp01G_t00900/Sp01G_g00900, exon 6 of 12)	5560897	5567825	6929	+	Sp01G_g00900	Sp01G_t00900	4282	--	gnl|BL_ORD_ID|449028 sp|O64827|SUVR5_ARATH Histone-lysine N-methyltransferase SUVR5 OS=Arabidopsis thaliana OX=3702 GN=SUVR5 PE=1 SV=3//0
Chr1	5961267	5961268	2	IP_peak_145	4.46743	Promoter (1-2kb)	5959612	5962696	3085	+	Sp01G_g00977	Sp01G_t00977	1655	--	gnl|BL_ORD_ID|554801 sp|Q9SAC0|ZCIS_ARATH 15-cis-zeta-carotene isomerase, chloroplastic OS=Arabidopsis thaliana OX=3702 GN=Z-ISO PE=1 SV=1//1.90265e-163
Chr1	6004338	6004339	2	IP_peak_146	4.1788	Promoter (<=1kb)	6005295	6007945	2651	+	Sp01G_g00987	Sp01G_t00987	-956	--	gnl|BL_ORD_ID|474793 sp|Q93W66|TM16A_ARATH Mitochondrial import inner membrane translocase subunit PAM16 like 1 OS=Arabidopsis thaliana OX=3702 GN=PAM16L1 PE=2 SV=1//1.34657e-44
Chr1	6226044	6226045	2	IP_peak_147	60.9822	Intron (Sp01G_t01035/Sp01G_g01035, intron 7 of 20)	6222856	6231935	9080	+	Sp01G_g01035	Sp01G_t01035	3188	--	gnl|BL_ORD_ID|15199 sp|Q6A332|ALY3_ARATH Protein ALWAYS EARLY 3 OS=Arabidopsis thaliana OX=3702 GN=ALY3 PE=1 SV=1//0
Chr1	6246031	6246032	2	IP_peak_148	4.16936	Promoter (2-3kb)	6248655	6249674	1020	+	Sp01G_g01038	Sp01G_t01038	-2623	--	-//-
Chr1	6459094	6459095	2	IP_peak_149	2.34443	Promoter (<=1kb)	6456667	6458431	1765	-	Sp01G_g01098	Sp01G_t01098	-663	--	gnl|BL_ORD_ID|427887 sp|Q9LP46|SCAR3_ARATH Protein SCAR3 OS=Arabidopsis thaliana OX=3702 GN=SCAR3 PE=1 SV=1//5.59939e-19
Chr1	6510252	6510253	2	IP_peak_150	4.27651	Promoter (<=1kb)	6510256	6512246	1991	+	Sp01G_g01113	Sp01G_t01113	-3	--	gnl|BL_ORD_ID|534952 sp|Q54YS0|Y8111_DICDI DNA-binding protein DDB_G0278111 OS=Dictyostelium discoideum OX=44689 GN=DDB_G0278111 PE=3 SV=2//8.48288e-17
Chr1	6529436	6529437	2	IP_peak_151	49.689	Promoter (<=1kb)	6527247	6529075	1829	-	Sp01G_g01119	Sp01G_t01119	-361	--	-//-
Chr1	7078050	7078051	2	IP_peak_152	3.5876	Promoter (1-2kb)	7076175	7078766	2592	+	Sp01G_g01271	Sp01G_t01271	1875	--	gnl|BL_ORD_ID|330524 sp|O80845|PX11D_ARATH Peroxisomal membrane protein 11D OS=Arabidopsis thaliana OX=3702 GN=PEX11D PE=1 SV=2//6.55761e-130
Chr1	7169900	7169901	2	IP_peak_153	2.43083	Promoter (1-2kb)	7168643	7170098	1456	+	Sp01G_g01295	Sp01G_t01295	1257	--	gnl|BL_ORD_ID|149152 sp|Q39108|GGR_ARATH Heterodimeric geranylgeranyl pyrophosphate synthase small subunit, chloroplastic OS=Arabidopsis thaliana OX=3702 GN=GGR PE=1 SV=2//7.43607e-134
Chr1	7467813	7467814	2	IP_peak_154	2.58787	Promoter (2-3kb)	7463564	7465383	1820	-	Sp01G_g01381	Sp01G_t01381	-2430	--	gnl|BL_ORD_ID|142742 sp|Q8K157|GALM_MOUSE Aldose 1-epimerase OS=Mus musculus OX=10090 GN=Galm PE=1 SV=1//1.32862e-95
Chr1	7523245	7523246	2	IP_peak_155	2.30735	Promoter (<=1kb)	7511920	7523153	11234	-	Sp01G_g01395	Sp01G_t01395	-92	--	gnl|BL_ORD_ID|207547 sp|Q27IK7|KN12C_ARATH Kinesin-like protein KIN-12C OS=Arabidopsis thaliana OX=3702 GN=KIN12C PE=1 SV=1//3.73843e-174
Chr1	7567418	7567419	2	IP_peak_156	4.06244	Promoter (<=1kb)	7568006	7570555	2550	+	Sp01G_g01406	Sp01G_t01406	-587	--	-//-
Chr1	8200353	8200354	2	IP_peak_157	4.7779	Distal Intergenic	8193078	8195263	2186	-	Sp01G_g01575	Sp01G_t01575	-5090	--	gnl|BL_ORD_ID|129461 sp|Q9S9X4|FBL8_ARATH Putative F-box/LRR-repeat protein 8 OS=Arabidopsis thaliana OX=3702 GN=FBL8 PE=4 SV=1//2.0856e-159
Chr1	8339143	8339144	2	IP_peak_158	2.31601	Promoter (<=1kb)	8335913	8339061	3149	-	Sp01G_g01614	Sp01G_t01614	-82	--	gnl|BL_ORD_ID|97991 sp|Q9ASU1|DGAT2_ARATH Diacylglycerol O-acyltransferase 2 OS=Arabidopsis thaliana OX=3702 GN=DGAT2 PE=1 SV=1//2.24885e-109
Chr1	8432097	8432098	2	IP_peak_159	3.13365	Promoter (2-3kb)	8429508	8438195	8688	+	Sp01G_g01641	Sp01G_t01641	2589	--	gnl|BL_ORD_ID|131989 sp|Q9FLQ7|FH20_ARATH Formin-like protein 20 OS=Arabidopsis thaliana OX=3702 GN=FH20 PE=2 SV=3//1.075e-179
Chr1	8524110	8524111	2	IP_peak_160	3.57505	Promoter (1-2kb)	8523634	8525127	1494	-	Sp01G_g01660	Sp01G_t01660	1016	--	gnl|BL_ORD_ID|149227 sp|V5LLZ9|GGT_QUERO Gallate 1-beta-glucosyltransferase OS=Quercus robur OX=38942 GN=UGT84A13 PE=1 SV=1//0
Chr2	120919	120920	2	IP_peak_509	4.03605	Promoter (<=1kb)	121472	122604	1133	+	Sp02G_g00028	Sp02G_t00028	-552	--	gnl|BL_ORD_ID|501855 sp|Q9FMR5|VA714_ARATH Vesicle-associated membrane protein 714 OS=Arabidopsis thaliana OX=3702 GN=VAMP714 PE=1 SV=1//5.2519e-60
Chr2	163257	163258	2	IP_peak_510	3.77869	Promoter (1-2kb)	159154	161259	2106	-	Sp02G_g00041	Sp02G_t00041	-1998	--	gnl|BL_ORD_ID|326546 sp|P52420|PUR2_ARATH Phosphoribosylamine--glycine ligase, chloroplastic OS=Arabidopsis thaliana OX=3702 GN=PUR2 PE=2 SV=2//0
Chr2	202683	202684	2	IP_peak_511	3.86337	Promoter (2-3kb)	205206	209141	3936	+	Sp02G_g00049	Sp02G_t00049	-2522	--	gnl|BL_ORD_ID|427451 sp|Q9STQ2|SBT3I_ARATH Subtilisin-like protease SBT3.18 OS=Arabidopsis thaliana OX=3702 GN=SBT3.18 PE=3 SV=2//2.2868e-11
Chr2	212853	212854	2	IP_peak_512	3.86337	Promoter (2-3kb)	212456	215805	3350	-	Sp02G_g00050	Sp02G_t00050	2951	--	gnl|BL_ORD_ID|208165 sp|Q42954|KPYC_TOBAC Pyruvate kinase, cytosolic isozyme OS=Nicotiana tabacum OX=4097 PE=2 SV=1//0
Chr2	1083155	1083156	2	IP_peak_513	2.32832	Promoter (1-2kb)	1081993	1083276	1284	+	Sp02G_g00257	Sp02G_t00257	1162	--	-//-
Chr2	1245883	1245884	2	IP_peak_514	4.29963	Exon (Sp02G_t00309/Sp02G_g00309, exon 21 of 22)	1254806	1257090	2285	+	Sp02G_g00310	Sp02G_t00310	-8922	--	gnl|BL_ORD_ID|262524 sp|Q54PM7|NAGK_DICDI N-acetyl-D-glucosamine kinase OS=Dictyostelium discoideum OX=44689 GN=nagk PE=3 SV=2//5.18101e-46
Chr2	1668569	1668570	2	IP_peak_515	11.0521	Promoter (<=1kb)	1668799	1677723	8925	+	Sp02G_g00426	Sp02G_t00426	-229	--	gnl|BL_ORD_ID|52718 sp|E2IUB0|CASS_KALDA Cycloartenol synthase OS=Kalanchoe daigremontiana OX=23013 PE=1 SV=1//0
Chr2	1788001	1788002	2	IP_peak_516	3.09359	Promoter (1-2kb)	1788226	1789230	1005	-	Sp02G_g00465	Sp02G_t00465	1228	--	gnl|BL_ORD_ID|78626 sp|O82258|CRR6_ARATH Protein CHLORORESPIRATORY REDUCTION 6, chloroplastic OS=Arabidopsis thaliana OX=3702 GN=CRR6 PE=2 SV=1//1.38884e-98
Chr2	1869331	1869332	2	IP_peak_517	2.61702	Promoter (1-2kb)	1867532	1868662	1131	+	Sp02G_g00488	Sp02G_t00488	1799	--	gnl|BL_ORD_ID|410118 sp|Q9M5Z9|RS23_EUPES 40S ribosomal protein S23 OS=Euphorbia esula OX=3993 GN=RPS23 PE=2 SV=1//2.81273e-91
Chr2	2030133	2030134	2	IP_peak_518	4.06244	Exon (Sp02G_t00535/Sp02G_g00535, exon 14 of 20)	2028183	2033900	5718	-	Sp02G_g00535	Sp02G_t00535	3766	--	gnl|BL_ORD_ID|11756 sp|Q5W7F2|AGD3_ARATH ADP-ribosylation factor GTPase-activating protein AGD3 OS=Arabidopsis thaliana OX=3702 GN=AGD3 PE=1 SV=1//0
Chr2	2266839	2266840	2	IP_peak_519	2.68008	Intron (Sp02G_t00593/Sp02G_g00593, intron 12 of 16)	2260856	2263351	2496	-	Sp02G_g00592	Sp02G_t00592	-3488	--	gnl|BL_ORD_ID|43130 sp|Q9LNJ5|BH013_ARATH Transcription factor bHLH13 OS=Arabidopsis thaliana OX=3702 GN=BHLH13 PE=1 SV=1//4.65011e-156
Chr2	2383770	2383771	2	IP_peak_520	3.28542	Promoter (2-3kb)	2381683	2384261	2579	+	Sp02G_g00628	Sp02G_t00628	2087	--	gnl|BL_ORD_ID|311904 sp|Q8LG95|PP332_ARATH Pentatricopeptide repeat-containing protein At4g21190 OS=Arabidopsis thaliana OX=3702 GN=EMB1417 PE=2 SV=1//3.2083e-105
Chr2	2475290	2475291	2	IP_peak_521	4.50036	Distal Intergenic	2481900	2484316	2417	+	Sp02G_g00661	Sp02G_t00661	-6609	--	gnl|BL_ORD_ID|199539 sp|F4IDQ5|JASON_ARATH Protein JASON OS=Arabidopsis thaliana OX=3702 GN=JASON PE=2 SV=1//3.54067e-13
Chr2	2593376	2593377	2	IP_peak_522	5.81811	Promoter (2-3kb)	2590067	2590746	680	-	Sp02G_g00691	Sp02G_t00691	-2630	--	gnl|BL_ORD_ID|493778 sp|O82081|UCC1_ARATH Uclacyanin 1 OS=Arabidopsis thaliana OX=3702 GN=UCC1 PE=1 SV=1//3.35527e-21
Chr2	2733581	2733582	2	IP_peak_523	7.13397	Promoter (1-2kb)	2733984	2735149	1166	-	Sp02G_g00733	Sp02G_t00733	1567	--	gnl|BL_ORD_ID|40386 sp|P37707|B2_DAUCA B2 protein OS=Daucus carota OX=4039 PE=2 SV=1//2.48606e-43
Chr2	2958764	2958765	2	IP_peak_524	4.7578	Promoter (1-2kb)	2958032	2960748	2717	-	Sp02G_g00798	Sp02G_t00798	1983	--	gnl|BL_ORD_ID|442850 sp|A2RVS6|SR34A_ARATH Serine/arginine-rich splicing factor SR34A OS=Arabidopsis thaliana OX=3702 GN=SR34A PE=2 SV=1//2.47346e-91
Chr2	3113523	3113524	2	IP_peak_525	3.7213	Promoter (1-2kb)	3114908	3117120	2213	+	Sp02G_g00836	Sp02G_t00836	-1384	--	gnl|BL_ORD_ID|485506 sp|A7IKI9|TRUA_XANP2 tRNA pseudouridine synthase A OS=Xanthobacter autotrophicus (strain ATCC BAA-1158 / Py2) OX=78245 GN=truA PE=3 SV=1//1.90386e-54
Chr2	3137368	3137369	2	IP_peak_526	4.04504	Promoter (<=1kb)	3135107	3137011	1905	-	Sp02G_g00844	Sp02G_t00844	-357	--	gnl|BL_ORD_ID|129085 sp|Q9SAC4|FB2_ARATH F-box protein At1g10780 OS=Arabidopsis thaliana OX=3702 GN=At1g10780 PE=2 SV=1//0
Chr2	3642754	3642755	2	IP_peak_527	5.78864	Promoter (1-2kb)	3640901	3642038	1138	+	Sp02G_g00970	Sp02G_t00970	1853	--	gnl|BL_ORD_ID|372907 sp|Q9MAV7|RL31_PANGI 60S ribosomal protein L31 OS=Panax ginseng OX=4054 GN=RPL31 PE=2 SV=1//4.11066e-61
Chr2	3664504	3664505	2	IP_peak_528	3.06293	Intron (Sp02G_t00973/Sp02G_g00973, intron 12 of 15)	3662827	3668975	6149	-	Sp02G_g00973	Sp02G_t00973	4470	--	gnl|BL_ORD_ID|57047 sp|Q8LGU6|CD27B_ARATH Cell division cycle protein 27 homolog B OS=Arabidopsis thaliana OX=3702 GN=CDC27B PE=1 SV=1//0
Chr2	4052633	4052634	2	IP_peak_529	26.2087	Promoter (2-3kb)	4050584	4051739	1156	+	Sp02G_g01055	Sp02G_t01055	2049	--	-//-
Chr2	4081016	4081017	2	IP_peak_530	3.2291	Promoter (<=1kb)	4079765	4082017	2253	-	Sp02G_g01060	Sp02G_t01060	1000	--	-//-
Chr2	4155485	4155486	2	IP_peak_531	9.87193	Promoter (1-2kb)	4153970	4154926	957	+	Sp02G_g01079	Sp02G_t01079	1515	--	gnl|BL_ORD_ID|366772 sp|P38666|RL242_ARATH 60S ribosomal protein L24-2 OS=Arabidopsis thaliana OX=3702 GN=RPL24B PE=1 SV=2//2.35817e-73
Chr2	4360128	4360129	2	IP_peak_532	9.6192	Promoter (1-2kb)	4360255	4361435	1181	-	Sp02G_g01138	Sp02G_t01138	1306	--	-//-
Chr2	4684131	4684132	2	IP_peak_533	3.09801	Promoter (<=1kb)	4678826	4683925	5100	-	Sp02G_g01226	Sp02G_t01226	-206	--	gnl|BL_ORD_ID|436587 sp|Q94BP0|SLK2_ARATH Probable transcriptional regulator SLK2 OS=Arabidopsis thaliana OX=3702 GN=SLK2 PE=1 SV=1//1.92223e-15
Chr2	4784688	4784689	2	IP_peak_534	3.24038	Promoter (<=1kb)	4783324	4784624	1301	-	Sp02G_g01252	Sp02G_t01252	-64	--	gnl|BL_ORD_ID|299356 sp|O23044|PER3_ARATH Peroxidase 3 OS=Arabidopsis thaliana OX=3702 GN=PER3 PE=2 SV=1//1.85198e-164
Chr2	4973387	4973388	2	IP_peak_535	2.30735	Promoter (1-2kb)	4971657	4973682	2026	+	Sp02G_g01305	Sp02G_t01305	1730	--	gnl|BL_ORD_ID|206670 sp|Q84VQ1|KINB1_ARATH SNF1-related protein kinase regulatory subunit beta-1 OS=Arabidopsis thaliana OX=3702 GN=KINB1 PE=1 SV=1//5.45139e-97
Chr2	5032959	5032960	2	IP_peak_536	4.13193	Promoter (2-3kb)	5030546	5031062	517	+	Sp02G_g01312	Sp02G_t01312	2413	--	-//-
Chr2	5063212	5063213	2	IP_peak_537	2.46057	Promoter (<=1kb)	5062806	5064094	1289	-	Sp02G_g01317	Sp02G_t01317	881	--	-//-
Chr2	5103535	5103536	2	IP_peak_538	3.51144	Distal Intergenic	5114375	5117181	2807	-	Sp02G_g01318	Sp02G_t01318	13645	--	gnl|BL_ORD_ID|493381 sp|Q84WU2|UBP13_ARATH Ubiquitin carboxyl-terminal hydrolase 13 OS=Arabidopsis thaliana OX=3702 GN=UBP13 PE=1 SV=1//1.92242e-124
Chr2	5189287	5189288	2	IP_peak_539	4.70402	Promoter (<=1kb)	5189318	5189935	618	+	Sp02G_g01333	Sp02G_t01333	-30	--	gnl|BL_ORD_ID|149809 sp|Q652P9|GL93_ORYSJ Germin-like protein 9-3 OS=Oryza sativa subsp. japonica OX=39947 GN=Os09g0568700 PE=2 SV=1//9.50984e-65
Chr2	5268929	5268930	2	IP_peak_540	4.13193	Intron (Sp02G_t01353/Sp02G_g01353, intron 16 of 21)	5265648	5266370	723	+	Sp02G_g01352	Sp02G_t01352	3281	--	-//-
Chr2	5608803	5608804	2	IP_peak_541	40.6817	Promoter (1-2kb)	5610591	5613315	2725	+	Sp02G_g01444	Sp02G_t01444	-1787	--	gnl|BL_ORD_ID|163436 sp|Q84WB7|GT645_ARATH Glycosyltransferase family protein 64 protein C5 OS=Arabidopsis thaliana OX=3702 GN=At5g04500 PE=2 SV=1//2.20812e-169
Chr2	5645220	5645221	2	IP_peak_542	3.7213	Promoter (1-2kb)	5641938	5643627	1690	-	Sp02G_g01452	Sp02G_t01452	-1593	--	gnl|BL_ORD_ID|299291 sp|P22195|PER1_ARAHY Cationic peroxidase 1 OS=Arachis hypogaea OX=3818 GN=PNC1 PE=1 SV=2//1.21719e-115
Chr2	5782270	5782271	2	IP_peak_543	3.40851	Promoter (<=1kb)	5782144	5785316	3173	+	Sp02G_g01487	Sp02G_t01487	126	--	gnl|BL_ORD_ID|83118 sp|Q9FG13|CXE15_ARATH Probable carboxylesterase 15 OS=Arabidopsis thaliana OX=3702 GN=CXE15 PE=2 SV=1//1.1184e-80
Chr2	5801939	5801940	2	IP_peak_544	2.99122	Promoter (<=1kb)	5801319	5803038	1720	+	Sp02G_g01491	Sp02G_t01491	620	--	gnl|BL_ORD_ID|225327 sp|Q38960|LWD2_ARATH WD repeat-containing protein LWD2 OS=Arabidopsis thaliana OX=3702 GN=LWD2 PE=2 SV=1//2.09459e-119
Chr2	6039172	6039173	2	IP_peak_545	3.77971	Promoter (<=1kb)	6040150	6041425	1276	+	Sp02G_g01559	Sp02G_t01559	-977	--	gnl|BL_ORD_ID|154843 sp|P55143|GLRX_RICCO Glutaredoxin OS=Ricinus communis OX=3988 PE=3 SV=1//9.06039e-50
Chr2	6802541	6802542	2	IP_peak_546	8.02196	Promoter (<=1kb)	6800120	6802491	2372	-	Sp02G_g01739	Sp02G_t01739	-50	--	gnl|BL_ORD_ID|5877 sp|Q8LPS2|ACD6_ARATH Protein ACCELERATED CELL DEATH 6 OS=Arabidopsis thaliana OX=3702 GN=ACD6 PE=1 SV=1//4.08324e-59
Chr2	7249335	7249336	2	IP_peak_547	3.28542	Promoter (<=1kb)	7249242	7250228	987	-	Sp02G_g01832	Sp02G_t01832	892	--	gnl|BL_ORD_ID|194843 sp|Q93WC9|IPT3_ARATH Adenylate isopentenyltransferase 3, chloroplastic OS=Arabidopsis thaliana OX=3702 GN=IPT3 PE=1 SV=1//6.37764e-121
Chr2	7313640	7313641	2	IP_peak_548	53.8716	Promoter (1-2kb)	7312125	7313291	1167	+	Sp02G_g01843	Sp02G_t01843	1515	--	gnl|BL_ORD_ID|121317 sp|Q8LDC8|ERF92_ARATH Ethylene-responsive transcription factor 1B OS=Arabidopsis thaliana OX=3702 GN=ERF1B PE=1 SV=2//1.85143e-27
Chr2	7346397	7346398	2	IP_peak_549	3.56797	Distal Intergenic	7342706	7346261	3556	+	Sp02G_g01848	Sp02G_t01848	3691	--	gnl|BL_ORD_ID|137165 sp|Q8LPQ9|FPA_ARATH Flowering time control protein FPA OS=Arabidopsis thaliana OX=3702 GN=FPA PE=1 SV=2//4.52103e-09
Chr2	7682289	7682290	2	IP_peak_550	2.79809	Promoter (<=1kb)	7682226	7682717	492	+	Sp02G_g01912	Sp02G_t01912	63	--	-//-
Chr2	7855263	7855264	2	IP_peak_551	2.62038	Promoter (<=1kb)	7854854	7857904	3051	+	Sp02G_g01955	Sp02G_t01955	409	--	gnl|BL_ORD_ID|148187 sp|Q9C7N4|GDL15_ARATH GDSL esterase/lipase At1g29670 OS=Arabidopsis thaliana OX=3702 GN=At1g29670 PE=2 SV=1//5.12796e-07
Chr2	8355806	8355807	2	IP_peak_552	3.57505	Distal Intergenic	8350115	8353071	2957	+	Sp02G_g02086	Sp02G_t02086	5691	--	gnl|BL_ORD_ID|179784 sp|Q8VWJ1|HPT1_ARATH Homogentisate phytyltransferase 1, chloroplastic OS=Arabidopsis thaliana OX=3702 GN=HPT1 PE=1 SV=1//8.15073e-167
Chr2	8447450	8447451	2	IP_peak_553a	11.3944	Distal Intergenic	8441940	8446138	4199	+	Sp02G_g02100	Sp02G_t02100	5510	--	gnl|BL_ORD_ID|460669 sp|A0JJX5|SYT4_ARATH Synaptotagmin-4 OS=Arabidopsis thaliana OX=3702 GN=SYT4 PE=2 SV=1//8.96769e-11
Chr2	8447746	8447747	2	IP_peak_553b	14.0659	Distal Intergenic	8441940	8446138	4199	+	Sp02G_g02100	Sp02G_t02100	5806	--	gnl|BL_ORD_ID|460669 sp|A0JJX5|SYT4_ARATH Synaptotagmin-4 OS=Arabidopsis thaliana OX=3702 GN=SYT4 PE=2 SV=1//8.96769e-11
Chr2	8448172	8448173	2	IP_peak_553c	6.85524	Distal Intergenic	8441940	8446138	4199	+	Sp02G_g02100	Sp02G_t02100	6232	--	gnl|BL_ORD_ID|460669 sp|A0JJX5|SYT4_ARATH Synaptotagmin-4 OS=Arabidopsis thaliana OX=3702 GN=SYT4 PE=2 SV=1//8.96769e-11
Chr3	237203	237204	2	IP_peak_966	4.41564	Promoter (1-2kb)	236919	238538	1620	-	Sp03G_g00052	Sp03G_t00052	1334	--	gnl|BL_ORD_ID|179784 sp|Q8VWJ1|HPT1_ARATH Homogentisate phytyltransferase 1, chloroplastic OS=Arabidopsis thaliana OX=3702 GN=HPT1 PE=1 SV=1//2.77138e-136
Chr3	307556	307557	2	IP_peak_967	4.70402	Promoter (<=1kb)	302694	307991	5298	-	Sp03G_g00066	Sp03G_t00066	434	--	gnl|BL_ORD_ID|28819 sp|Q949T8|ASHR3_ARATH Histone-lysine N-methyltransferase ASHR3 OS=Arabidopsis thaliana OX=3702 GN=ASHR3 PE=1 SV=1//3.488e-141
Chr3	947928	947929	2	IP_peak_968	28.8685	Distal Intergenic	951155	953598	2444	+	Sp03G_g00176	Sp03G_t00176	-3226	--	gnl|BL_ORD_ID|260391 sp|Q84TE6|NAC22_ARATH NAC domain-containing protein 21/22 OS=Arabidopsis thaliana OX=3702 GN=NAC021 PE=1 SV=2//1.65659e-58
Chr3	1384032	1384033	2	IP_peak_969	64.4494	Promoter (2-3kb)	1386966	1391457	4492	+	Sp03G_g00294	Sp03G_t00294	-2933	--	gnl|BL_ORD_ID|491617 sp|O65041|UBA3_ARATH NEDD8-activating enzyme E1 catalytic subunit OS=Arabidopsis thaliana OX=3702 GN=ECR1 PE=1 SV=2//0
Chr3	1694859	1694860	2	IP_peak_970	2.37277	Promoter (1-2kb)	1693177	1693641	465	+	Sp03G_g00348	Sp03G_t00348	1682	--	gnl|BL_ORD_ID|68627 sp|Q9LNE7|CML7_ARATH Calmodulin-like protein 7 OS=Arabidopsis thaliana OX=3702 GN=CML7 PE=2 SV=1//1.92594e-71
Chr3	1887422	1887423	2	IP_peak_971	2.49082	Distal Intergenic	1883360	1886768	3409	+	Sp03G_g00379	Sp03G_t00379	4062	--	-//-
Chr3	2137133	2137134	2	IP_peak_972	5.11236	Promoter (<=1kb)	2136486	2137499	1014	+	Sp03G_g00420	Sp03G_t00420	647	--	-//-
Chr3	2243108	2243109	2	IP_peak_973	11.7531	Distal Intergenic	2238146	2239850	1705	-	Sp03G_g00437	Sp03G_t00437	-3258	--	gnl|BL_ORD_ID|305638 sp|Q55CU8|PITC_DICDI Phosphatidylinositol transfer protein 3 OS=Dictyostelium discoideum OX=44689 GN=pitC PE=2 SV=1//3.17484e-22
Chr3	2287765	2287766	2	IP_peak_974	110.886	Distal Intergenic	2283635	2286922	3288	+	Sp03G_g00447	Sp03G_t00447	4130	--	gnl|BL_ORD_ID|500051 sp|P40055|UTP7_YEAST U3 small nucleolar RNA-associated protein 7 OS=Saccharomyces cerevisiae (strain ATCC 204508 / S288c) OX=559292 GN=UTP7 PE=1 SV=1//2.92593e-103
Chr3	2422289	2422290	2	IP_peak_975	5.32362	Distal Intergenic	2426963	2430051	3089	+	Sp03G_g00464	Sp03G_t00464	-4673	--	gnl|BL_ORD_ID|317692 sp|O23894|PRS6A_BRACM 26S proteasome regulatory subunit 6A homolog OS=Brassica campestris OX=3711 GN=TBP1 PE=2 SV=1//0
Chr3	2445432	2445433	2	IP_peak_976	2.78765	Distal Intergenic	2440604	2441518	915	-	Sp03G_g00466	Sp03G_t00466	-3914	--	gnl|BL_ORD_ID|161805 sp|Q8L8Z8|GRXS2_ARATH Monothiol glutaredoxin-S2 OS=Arabidopsis thaliana OX=3702 GN=GRXS2 PE=3 SV=1//1.71682e-41
Chr3	2497373	2497374	2	IP_peak_977	22.16	Promoter (<=1kb)	2495177	2496679	1503	-	Sp03G_g00472	Sp03G_t00472	-694	--	gnl|BL_ORD_ID|215757 sp|Q94A20|LFG5_ARATH BI1-like protein OS=Arabidopsis thaliana OX=3702 GN=LFG5 PE=2 SV=1//1.23952e-34
Chr3	2532775	2532776	2	IP_peak_978	2.89655	Promoter (2-3kb)	2530573	2536815	6243	+	Sp03G_g00475	Sp03G_t00475	2202	--	gnl|BL_ORD_ID|289307 sp|P46014|P2C70_ARATH Protein phosphatase 2C 70 OS=Arabidopsis thaliana OX=3702 GN=KAPP PE=1 SV=2//0
Chr3	2693949	2693950	2	IP_peak_979	2.79809	Distal Intergenic	2685138	2686682	1545	+	Sp03G_g00490	Sp03G_t00490	8811	--	gnl|BL_ORD_ID|32014 sp|Q6NQG7|ATL78_ARATH RING-H2 finger protein ATL78 OS=Arabidopsis thaliana OX=3702 GN=ATL78 PE=2 SV=1//3.09993e-46
Chr3	2777780	2777781	2	IP_peak_980	5.32187	Downstream (1-2kb)	2779082	2782582	3501	-	Sp03G_g00493	Sp03G_t00493	4801	--	gnl|BL_ORD_ID|553287 sp|P14381|YTX2_XENLA Transposon TX1 uncharacterized 149 kDa protein OS=Xenopus laevis OX=8355 PE=4 SV=1//5.42749e-39
Chr3	2795631	2795632	2	IP_peak_981	16.5245	Distal Intergenic	2779082	2782582	3501	-	Sp03G_g00493	Sp03G_t00493	-13049	--	gnl|BL_ORD_ID|553287 sp|P14381|YTX2_XENLA Transposon TX1 uncharacterized 149 kDa protein OS=Xenopus laevis OX=8355 PE=4 SV=1//5.42749e-39
Chr3	2818571	2818572	2	IP_peak_982	2.45683	Distal Intergenic	2779082	2782582	3501	-	Sp03G_g00493	Sp03G_t00493	-35989	--	gnl|BL_ORD_ID|553287 sp|P14381|YTX2_XENLA Transposon TX1 uncharacterized 149 kDa protein OS=Xenopus laevis OX=8355 PE=4 SV=1//5.42749e-39
Chr3	2941709	2941710	2	IP_peak_983	4.98727	Promoter (1-2kb)	2938654	2943340	4687	-	Sp03G_g00498	Sp03G_t00498	1630	--	gnl|BL_ORD_ID|3868 sp|Q8RWI9|AB15G_ARATH ABC transporter G family member 15 OS=Arabidopsis thaliana OX=3702 GN=ABCG15 PE=2 SV=2//0
Chr3	3161207	3161208	2	IP_peak_984a	101.696	Promoter (1-2kb)	3161353	3163060	1708	-	Sp03G_g00515	Sp03G_t00515	1852	--	gnl|BL_ORD_ID|394325 sp|B1A926|RPOC1_CARPA DNA-directed RNA polymerase subunit beta&apos; OS=Carica papaya OX=3649 GN=rpoC1 PE=3 SV=1//7.17846e-07
Chr3	3161458	3161459	2	IP_peak_984b	119.787	Promoter (1-2kb)	3161353	3163060	1708	-	Sp03G_g00515	Sp03G_t00515	1601	--	gnl|BL_ORD_ID|394325 sp|B1A926|RPOC1_CARPA DNA-directed RNA polymerase subunit beta&apos; OS=Carica papaya OX=3649 GN=rpoC1 PE=3 SV=1//7.17846e-07
Chr3	3162173	3162174	2	IP_peak_984c	124.223	Promoter (<=1kb)	3161353	3163060	1708	-	Sp03G_g00515	Sp03G_t00515	886	--	gnl|BL_ORD_ID|394325 sp|B1A926|RPOC1_CARPA DNA-directed RNA polymerase subunit beta&apos; OS=Carica papaya OX=3649 GN=rpoC1 PE=3 SV=1//7.17846e-07
Chr3	3162434	3162435	2	IP_peak_984d	126.857	Promoter (<=1kb)	3161353	3163060	1708	-	Sp03G_g00515	Sp03G_t00515	625	--	gnl|BL_ORD_ID|394325 sp|B1A926|RPOC1_CARPA DNA-directed RNA polymerase subunit beta&apos; OS=Carica papaya OX=3649 GN=rpoC1 PE=3 SV=1//7.17846e-07
Chr3	3191262	3191263	2	IP_peak_985	2.51446	Distal Intergenic	3195869	3198069	2201	+	Sp03G_g00520	Sp03G_t00520	-4606	--	gnl|BL_ORD_ID|476294 sp|P23133|TODF_PSEP1 2-hydroxy-6-oxo-2,4-heptadienoate hydrolase OS=Pseudomonas putida (strain ATCC 700007 / DSM 6899 / BCRC 17059 / F1) OX=351746 GN=todF PE=3 SV=2//2.54767e-12
Chr3	3192098	3192099	2	IP_peak_986	9.44468	Distal Intergenic	3195869	3198069	2201	+	Sp03G_g00520	Sp03G_t00520	-3770	--	gnl|BL_ORD_ID|476294 sp|P23133|TODF_PSEP1 2-hydroxy-6-oxo-2,4-heptadienoate hydrolase OS=Pseudomonas putida (strain ATCC 700007 / DSM 6899 / BCRC 17059 / F1) OX=351746 GN=todF PE=3 SV=2//2.54767e-12
Chr3	3202112	3202113	2	IP_peak_987	3.99598	Promoter (<=1kb)	3199156	3202760	3605	-	Sp03G_g00521	Sp03G_t00521	647	--	gnl|BL_ORD_ID|63785 sp|Q9SIT5|CHX15_ARATH Cation/H(+) antiporter 15 OS=Arabidopsis thaliana OX=3702 GN=CHX15 PE=2 SV=1//0
Chr3	3689122	3689123	2	IP_peak_988	7.82126	Promoter (<=1kb)	3689492	3693644	4153	+	Sp03G_g00567	Sp03G_t00567	-369	--	gnl|BL_ORD_ID|337783 sp|Q9CB01|RABF1_ARATH Ras-related protein RABF1 OS=Arabidopsis thaliana OX=3702 GN=RABF1 PE=1 SV=1//2.97266e-106
Chr3	3786681	3786682	2	IP_peak_989	3.94781	Promoter (2-3kb)	3789543	3791120	1578	+	Sp03G_g00582	Sp03G_t00582	-2861	--	gnl|BL_ORD_ID|532886 sp|Q9FLE8|Y5986_ARATH Uncharacterized protein At5g39865 OS=Arabidopsis thaliana OX=3702 GN=At5g39865 PE=2 SV=1//1.58884e-38
Chr3	3799152	3799153	2	IP_peak_990	3.49494	Promoter (<=1kb)	3799122	3802319	3198	+	Sp03G_g00585	Sp03G_t00585	30	--	gnl|BL_ORD_ID|304686 sp|Q9SFB8|PI5K6_ARATH Phosphatidylinositol 4-phosphate 5-kinase 6 OS=Arabidopsis thaliana OX=3702 GN=PIP5K6 PE=2 SV=1//0
Chr3	3994108	3994109	2	IP_peak_991	2.55284	Promoter (<=1kb)	3992524	3993498	975	-	Sp03G_g00617	Sp03G_t00617	-610	--	-//-
Chr3	4031523	4031524	2	IP_peak_992	3.57505	Promoter (1-2kb)	4030482	4032669	2188	+	Sp03G_g00624	Sp03G_t00624	1041	--	gnl|BL_ORD_ID|3298 sp|Q9C8D4|AAE11_ARATH Butyrate--CoA ligase AAE11, peroxisomal OS=Arabidopsis thaliana OX=3702 GN=AAE11 PE=1 SV=1//1.1138e-16
Chr3	4086910	4086911	2	IP_peak_993	3.09359	Promoter (1-2kb)	4085437	4087001	1565	+	Sp03G_g00638	Sp03G_t00638	1473	--	gnl|BL_ORD_ID|510339 sp|Q6X7J3|WOX11_ARATH WUSCHEL-related homeobox 11 OS=Arabidopsis thaliana OX=3702 GN=WOX11 PE=2 SV=2//2.71193e-48
Chr3	4120889	4120890	2	IP_peak_994	60.0695	Promoter (<=1kb)	4119201	4120059	859	-	Sp03G_g00643	Sp03G_t00643	-830	--	gnl|BL_ORD_ID|267747 sp|Q766C2|NEP2_NEPGR Aspartic proteinase nepenthesin-2 OS=Nepenthes gracilis OX=150966 GN=nep2 PE=1 SV=1//1.6215e-17
Chr3	4492691	4492692	2	IP_peak_995	2.58465	Promoter (<=1kb)	4491055	4493391	2337	-	Sp03G_g00722	Sp03G_t00722	699	--	gnl|BL_ORD_ID|47880 sp|Q50EK3|C04C1_PINTA Cytochrome P450 704C1 OS=Pinus taeda OX=3352 GN=CYP704C1 PE=2 SV=1//3.41821e-170
Chr3	4623189	4623190	2	IP_peak_996	2.604	Exon (Sp03G_t00746/Sp03G_g00746, exon 11 of 11)	4623690	4626485	2796	-	Sp03G_g00747	Sp03G_t00747	3295	--	gnl|BL_ORD_ID|449013 sp|Q93YF5|SUVH1_TOBAC Histone-lysine N-methyltransferase, H3 lysine-9 specific SUVH1 OS=Nicotiana tabacum OX=4097 GN=SUVH1 PE=1 SV=1//0
Chr3	4702788	4702789	2	IP_peak_997	3.67621	Promoter (2-3kb)	4700405	4703761	3357	+	Sp03G_g00769	Sp03G_t00769	2383	--	gnl|BL_ORD_ID|530787 sp|Q54P70|Y4757_DICDI OTU domain-containing protein DDB_G0284757 OS=Dictyostelium discoideum OX=44689 GN=DDB_G0284757 PE=4 SV=2//3.55546e-20
Chr3	6035361	6035362	2	IP_peak_998	3.50391	Promoter (2-3kb)	6028211	6032671	4461	-	Sp03G_g01134	Sp03G_t01134	-2690	--	gnl|BL_ORD_ID|307161 sp|Q56ZZ7|PLST4_ARATH Plastidic glucose transporter 4 OS=Arabidopsis thaliana OX=3702 GN=At5g16150 PE=1 SV=2//0
Chr3	6200431	6200432	2	IP_peak_999	4.08305	Promoter (<=1kb)	6200081	6201403	1323	+	Sp03G_g01178	Sp03G_t01178	350	--	gnl|BL_ORD_ID|223595 sp|Q9LW68|LSH4_ARATH Protein LIGHT-DEPENDENT SHORT HYPOCOTYLS 4 OS=Arabidopsis thaliana OX=3702 GN=LSH4 PE=1 SV=1//4.16849e-66
Chr3	6519846	6519847	2	IP_peak_1000	5.83985	Promoter (2-3kb)	6522447	6524625	2179	+	Sp03G_g01255	Sp03G_t01255	-2600	--	gnl|BL_ORD_ID|40800 sp|Q0WPX7|BAG2_ARATH BAG family molecular chaperone regulator 2 OS=Arabidopsis thaliana OX=3702 GN=BAG2 PE=1 SV=1//4.94134e-58
Chr4	170763	170764	2	IP_peak_1344	2.45683	Downstream (<1kb)	171404	174056	2653	-	Sp04G_g00052	Sp04G_t00052	3292	--	gnl|BL_ORD_ID|164759 sp|O48766|GUN11_ARATH Endoglucanase 11 OS=Arabidopsis thaliana OX=3702 GN=At2g32990 PE=2 SV=1//0
Chr4	201910	201911	2	IP_peak_1345	2.89655	Promoter (1-2kb)	198329	199992	1664	-	Sp04G_g00057	Sp04G_t00057	-1918	--	-//-
Chr4	216278	216279	2	IP_peak_1346	2.33205	Promoter (2-3kb)	219225	220421	1197	+	Sp04G_g00059	Sp04G_t00059	-2946	--	-//-
Chr4	759675	759676	2	IP_peak_1347	3.75943	Promoter (1-2kb)	758139	765228	7090	+	Sp04G_g00190	Sp04G_t00190	1536	--	gnl|BL_ORD_ID|432360 sp|Q00416|SEN1_YEAST Helicase SEN1 OS=Saccharomyces cerevisiae (strain ATCC 204508 / S288c) OX=559292 GN=SEN1 PE=1 SV=2//7.27545e-82
Chr4	1423393	1423394	2	IP_peak_1348	4.25494	Promoter (2-3kb)	1417771	1420566	2796	-	Sp04G_g00337	Sp04G_t00337	-2827	--	gnl|BL_ORD_ID|339141 sp|Q5E915|RBBP_ARATH Protein RBL OS=Arabidopsis thaliana OX=3702 GN=RBL PE=1 SV=1//0
Chr4	1445135	1445136	2	IP_peak_1349	20.335	Promoter (<=1kb)	1445582	1447515	1934	+	Sp04G_g00344	Sp04G_t00344	-446	--	gnl|BL_ORD_ID|385984 sp|Q8GUK7|RMA3_ARATH E3 ubiquitin-protein ligase RMA3 OS=Arabidopsis thaliana OX=3702 GN=RMA3 PE=1 SV=1//1.60858e-16
Chr4	1599306	1599307	2	IP_peak_1350	3.34844	Intron (Sp04G_t00376/Sp04G_g00376, intron 12 of 30)	1594775	1605053	10279	+	Sp04G_g00376	Sp04G_t00376	4531	--	gnl|BL_ORD_ID|3858 sp|Q9SKX0|AB13C_ARATH ABC transporter C family member 13 OS=Arabidopsis thaliana OX=3702 GN=ABCC13 PE=2 SV=3//0
Chr4	1723022	1723023	2	IP_peak_1351	3.86662	Promoter (2-3kb)	1720112	1721052	941	+	Sp04G_g00396	Sp04G_t00396	2910	--	gnl|BL_ORD_ID|129068 sp|Q9FNK5|FB285_ARATH F-box protein At5g46170 OS=Arabidopsis thaliana OX=3702 GN=At5g46170 PE=2 SV=1//1.15749e-09
Chr4	1949257	1949258	2	IP_peak_1352	4.32976	Intron (Sp04G_t00420/Sp04G_g00420, intron 1 of 2)	1882098	1983275	101178	-	Sp04G_g00420	Sp04G_t00420	34017	--	-//-
Chr4	2091890	2091891	2	IP_peak_1353	4.24057	Promoter (<=1kb)	2089219	2092771	3553	-	Sp04G_g00437	Sp04G_t00437	880	--	gnl|BL_ORD_ID|460732 sp|F4IFC5|SYTM2_ARATH Threonine--tRNA ligase, chloroplastic/mitochondrial 2 OS=Arabidopsis thaliana OX=3702 GN=EMB2761 PE=2 SV=1//0
Chr4	2355915	2355916	2	IP_peak_1354	4.50036	Promoter (<=1kb)	2354670	2355856	1187	-	Sp04G_g00480	Sp04G_t00480	-59	--	gnl|BL_ORD_ID|555110 sp|P93751|ZFP8_ARATH Zinc finger protein 8 OS=Arabidopsis thaliana OX=3702 GN=ZFP8 PE=1 SV=1//4.20515e-38
Chr4	2542727	2542728	2	IP_peak_1355	6.4416	Exon (Sp04G_t00509/Sp04G_g00509, exon 6 of 13)	2534497	2537359	2863	-	Sp04G_g00508	Sp04G_t00508	-5368	--	gnl|BL_ORD_ID|116959 sp|Q94HF1|EIF3K_ORYSJ Eukaryotic translation initiation factor 3 subunit K OS=Oryza sativa subsp. japonica OX=39947 GN=TIF3K1 PE=2 SV=1//1.00761e-111
Chr4	2713825	2713826	2	IP_peak_1356	5.18755	Distal Intergenic	2709430	2711750	2321	+	Sp04G_g00520	Sp04G_t00520	4395	--	gnl|BL_ORD_ID|523613 sp|O81004|Y2287_ARATH GTP-binding protein At2g22870 OS=Arabidopsis thaliana OX=3702 GN=EMB2001 PE=2 SV=2//9.82201e-94
Chr4	2846315	2846316	2	IP_peak_1357	87.8879	Promoter (<=1kb)	2845394	2848138	2745	+	Sp04G_g00532	Sp04G_t00532	921	--	gnl|BL_ORD_ID|110024 sp|Q86A88|DYL_DICDI Dynein light chain, cytoplasmic OS=Dictyostelium discoideum OX=44689 GN=dlcB PE=3 SV=1//3.09863e-17
Chr4	3062628	3062629	2	IP_peak_1358	2.99122	Distal Intergenic	3066513	3068942	2430	+	Sp04G_g00551	Sp04G_t00551	-3884	--	gnl|BL_ORD_ID|305585 sp|O64566|PIRL6_ARATH Plant intracellular Ras-group-related LRR protein 6 OS=Arabidopsis thaliana OX=3702 GN=PIRL6 PE=2 SV=1//3.79482e-150
Chr4	3127272	3127273	2	IP_peak_1359	15.4337	Distal Intergenic	3142284	3144263	1980	+	Sp04G_g00555	Sp04G_t00555	-15011	--	gnl|BL_ORD_ID|259144 sp|Q38850|MYB5_ARATH Transcription repressor MYB5 OS=Arabidopsis thaliana OX=3702 GN=MYB5 PE=1 SV=1//3.64218e-63
Chr4	3277176	3277177	2	IP_peak_1360	5.27622	Distal Intergenic	3266660	3268131	1472	-	Sp04G_g00567	Sp04G_t00567	-9045	--	gnl|BL_ORD_ID|444099 sp|Q8VWF6|SSL3_ARATH Protein STRICTOSIDINE SYNTHASE-LIKE 3 OS=Arabidopsis thaliana OX=3702 GN=SSL3 PE=2 SV=1//6.5269e-158
Chr4	3533043	3533044	2	IP_peak_1361	3.36033	Promoter (1-2kb)	3531489	3532319	831	+	Sp04G_g00606	Sp04G_t00606	1554	--	gnl|BL_ORD_ID|185374 sp|O24646|HY5_ARATH Transcription factor HY5 OS=Arabidopsis thaliana OX=3702 GN=HY5 PE=1 SV=1//2.8586e-39
Chr4	3799911	3799912	2	IP_peak_1362	2.61974	Promoter (2-3kb)	3802327	3805682	3356	+	Sp04G_g00660	Sp04G_t00660	-2415	--	gnl|BL_ORD_ID|287618 sp|Q93Y40|ORP3C_ARATH Oxysterol-binding protein-related protein 3C OS=Arabidopsis thaliana OX=3702 GN=ORP3C PE=2 SV=1//0
Chr4	4176421	4176422	2	IP_peak_1363	2.71069	Exon (Sp04G_t00741/Sp04G_g00741, exon 21 of 23)	4180387	4182395	2009	+	Sp04G_g00742	Sp04G_t00742	-3965	--	-//-
Chr4	4276129	4276130	2	IP_peak_1364	3.28542	Promoter (<=1kb)	4275472	4276674	1203	+	Sp04G_g00767	Sp04G_t00767	657	--	gnl|BL_ORD_ID|510361 sp|Q8H1D2|WOX5_ARATH WUSCHEL-related homeobox 5 OS=Arabidopsis thaliana OX=3702 GN=WOX5 PE=2 SV=1//7.64367e-48
Chr4	5034212	5034213	2	IP_peak_1365	35.0632	Promoter (1-2kb)	5030779	5032591	1813	-	Sp04G_g00956	Sp04G_t00956	-1621	--	gnl|BL_ORD_ID|326265 sp|Q84TG3|PUB23_ARATH E3 ubiquitin-protein ligase PUB23 OS=Arabidopsis thaliana OX=3702 GN=PUB23 PE=1 SV=1//1.92932e-143
Chr4	5255000	5255001	2	IP_peak_1366	6.55497	Distal Intergenic	5259995	5262262	2268	+	Sp04G_g01019	Sp04G_t01019	-4994	--	gnl|BL_ORD_ID|312118 sp|Q9LJU7|PPA18_ARATH Purple acid phosphatase 18 OS=Arabidopsis thaliana OX=3702 GN=PAP18 PE=2 SV=1//0
Chr4	5316029	5316030	2	IP_peak_1367	43.1531	Promoter (2-3kb)	5313141	5313723	583	+	Sp04G_g01033	Sp04G_t01033	2888	--	-//-
Chr4	5359036	5359037	2	IP_peak_1368	3.7213	Promoter (2-3kb)	5356076	5358968	2893	+	Sp04G_g01044	Sp04G_t01044	2960	--	gnl|BL_ORD_ID|318192 sp|O23708|PSA2A_ARATH Proteasome subunit alpha type-2-A OS=Arabidopsis thaliana OX=3702 GN=PAB1 PE=1 SV=1//1.45277e-158
Chr4	5414694	5414695	2	IP_peak_1369	4.7578	Promoter (1-2kb)	5412789	5414511	1723	+	Sp04G_g01058	Sp04G_t01058	1905	--	gnl|BL_ORD_ID|63211 sp|Q9SSM4|CHM1B_ARATH ESCRT-related protein CHMP1B OS=Arabidopsis thaliana OX=3702 GN=CHMP1B PE=1 SV=1//2.47362e-76
Chr4	5503981	5503982	2	IP_peak_1370	16.4868	Distal Intergenic	5496829	5498964	2136	-	Sp04G_g01081	Sp04G_t01081	-5017	--	gnl|BL_ORD_ID|17545 sp|Q9SR05|ANX1_ARATH Receptor-like protein kinase ANXUR1 OS=Arabidopsis thaliana OX=3702 GN=ANX1 PE=2 SV=1//6.17838e-68
Chr4	5661638	5661639	2	IP_peak_1371	5.95319	Promoter (<=1kb)	5661883	5663348	1466	+	Sp04G_g01124	Sp04G_t01124	-244	--	gnl|BL_ORD_ID|386128 sp|Q9LQ04|RMLCD_ARATH Bifunctional dTDP-4-dehydrorhamnose 3,5-epimerase/dTDP-4-dehydrorhamnose reductase OS=Arabidopsis thaliana OX=3702 GN=NRS/ER PE=1 SV=1//0
Chr4	6166811	6166812	2	IP_peak_1372	22.1014	Promoter (1-2kb)	6168516	6170690	2175	+	Sp04G_g01257	Sp04G_t01257	-1704	--	gnl|BL_ORD_ID|178986 sp|Q651Z5|HOX6_ORYSJ Homeobox-leucine zipper protein HOX6 OS=Oryza sativa subsp. japonica OX=39947 GN=HOX6 PE=2 SV=1//1.52755e-27
Chr4	6318281	6318282	2	IP_peak_1373	2.33205	Promoter (2-3kb)	6316155	6318014	1860	+	Sp04G_g01291	Sp04G_t01291	2126	--	gnl|BL_ORD_ID|341886 sp|Q9FIJ4|RD522_ARATH DNA repair RAD52-like protein 2, chloroplastic OS=Arabidopsis thaliana OX=3702 GN=RAD52-2 PE=1 SV=1//1.20958e-65
Chr4	6342309	6342310	2	IP_peak_1374	2.30735	Promoter (<=1kb)	6338015	6342903	4889	-	Sp04G_g01295	Sp04G_t01295	593	--	gnl|BL_ORD_ID|308852 sp|Q8L7V3|PMTQ_ARATH Probable methyltransferase PMT26 OS=Arabidopsis thaliana OX=3702 GN=At5g64030 PE=2 SV=1//0
Chr5	92772	92773	2	IP_peak_1375	74.9757	Downstream (<1kb)	93542	97174	3633	-	Sp05G_g00018	Sp05G_t00018	4401	--	gnl|BL_ORD_ID|515572 sp|Q58556|Y1156_METJA Cell division cycle protein 48 homolog MJ1156 OS=Methanocaldococcus jannaschii (strain ATCC 43067 / DSM 2661 / JAL-1 / JCM 10045 / NBRC 100440) OX=243232 GN=MJ1156 PE=3 SV=1//1.95987e-33
Chr5	137119	137120	2	IP_peak_1376	3.98276	Promoter (<=1kb)	136509	137231	723	-	Sp05G_g00033	Sp05G_t00033	111	--	-//-
Chr5	168692	168693	2	IP_peak_1377	3.56797	Promoter (<=1kb)	168458	168949	492	-	Sp05G_g00040	Sp05G_t00040	256	--	-//-
Chr5	193980	193981	2	IP_peak_1378	7.84677	Promoter (2-3kb)	191479	193491	2013	+	Sp05G_g00044	Sp05G_t00044	2501	--	gnl|BL_ORD_ID|308539 sp|Q9LSP1|PME67_ARATH Probable pectinesterase 67 OS=Arabidopsis thaliana OX=3702 GN=PME67 PE=2 SV=1//3.67867e-157
Chr5	200601	200602	2	IP_peak_1379	2.60321	Promoter (1-2kb)	199219	202377	3159	-	Sp05G_g00046	Sp05G_t00046	1775	--	gnl|BL_ORD_ID|28209 sp|Q940D0|ARR1_ARATH Two-component response regulator ARR1 OS=Arabidopsis thaliana OX=3702 GN=ARR1 PE=1 SV=2//3.39463e-160
Chr5	315171	315172	2	IP_peak_1380	2.76283	Promoter (1-2kb)	313843	316898	3056	+	Sp05G_g00078	Sp05G_t00078	1328	--	gnl|BL_ORD_ID|432903 sp|Q5R533|SERC3_PONAB Serine incorporator 3 OS=Pongo abelii OX=9601 GN=SERINC3 PE=2 SV=1//1.75239e-26
Chr5	434994	434995	2	IP_peak_1381	2.99122	Promoter (<=1kb)	431848	434071	2224	-	Sp05G_g00113	Sp05G_t00113	-923	--	gnl|BL_ORD_ID|17698 sp|Q945B6|AOP1L_ARATH Probable 2-oxoglutarate-dependent dioxygenase AOP1.2 OS=Arabidopsis thaliana OX=3702 GN=AOP1.2 PE=2 SV=1//1.41669e-76
Chr5	497168	497169	2	IP_peak_1382	2.52157	Promoter (<=1kb)	491996	497123	5128	-	Sp05G_g00131	Sp05G_t00131	-45	--	gnl|BL_ORD_ID|48272 sp|O22243|C3H31_ARATH DExH-box ATP-dependent RNA helicase DExH8 OS=Arabidopsis thaliana OX=3702 GN=At2g47680 PE=2 SV=2//0
Chr5	550419	550420	2	IP_peak_1383	9.98366	Distal Intergenic	555357	558928	3572	+	Sp05G_g00143	Sp05G_t00143	-4937	--	gnl|BL_ORD_ID|121192 sp|P93051|ERDL7_ARATH Sugar transporter ERD6-like 7 OS=Arabidopsis thaliana OX=3702 GN=At2g48020 PE=2 SV=2//8.87463e-180
Chr5	751398	751399	2	IP_peak_1384	4.55985	Promoter (1-2kb)	751347	753334	1988	-	Sp05G_g00200	Sp05G_t00200	1935	--	gnl|BL_ORD_ID|150136 sp|Q6KZM5|GLFT_PICTO Glutamate formimidoyltransferase OS=Picrophilus torridus (strain ATCC 700027 / DSM 9790 / JCM 10055 / NBRC 100828) OX=263820 GN=PTO1242 PE=1 SV=1//1.79154e-18
Chr5	1201325	1201326	2	IP_peak_1385	2.91715	Promoter (<=1kb)	1200463	1201749	1287	+	Sp05G_g00327	Sp05G_t00327	862	--	-//-
Chr5	1408041	1408042	2	IP_peak_1386	2.60321	Promoter (1-2kb)	1406751	1409366	2616	-	Sp05G_g00385	Sp05G_t00385	1324	--	gnl|BL_ORD_ID|182728 sp|P36181|HSP80_SOLLC Heat shock cognate protein 80 OS=Solanum lycopersicum OX=4081 GN=HSC80 PE=2 SV=1//0
Chr5	1477291	1477292	2	IP_peak_1387	2.60321	Promoter (<=1kb)	1477398	1481727	4330	+	Sp05G_g00406	Sp05G_t00406	-106	--	gnl|BL_ORD_ID|154713 sp|Q9SDQ4|GLR37_ARATH Glutamate receptor 3.7 OS=Arabidopsis thaliana OX=3702 GN=GLR3.7 PE=2 SV=2//0
Chr5	1709637	1709638	2	IP_peak_1388	2.43083	Promoter (1-2kb)	1705426	1708098	2673	-	Sp05G_g00456	Sp05G_t00456	-1539	--	gnl|BL_ORD_ID|326295 sp|O22193|PUB4_ARATH U-box domain-containing protein 4 OS=Arabidopsis thaliana OX=3702 GN=PUB4 PE=1 SV=3//2.56591e-63
Chr5	1900519	1900520	2	IP_peak_1389	68.8397	Promoter (<=1kb)	1895959	1900054	4096	-	Sp05G_g00498	Sp05G_t00498	-465	--	gnl|BL_ORD_ID|157832 sp|Q8GWG0|GPAT9_ARATH Glycerol-3-phosphate acyltransferase 9 OS=Arabidopsis thaliana OX=3702 GN=GPAT9 PE=1 SV=1//2.68558e-17
Chr5	2431784	2431785	2	IP_peak_1390	4.96043	Promoter (<=1kb)	2430801	2435336	4536	+	Sp05G_g00618	Sp05G_t00618	983	--	-//-
Chr5	2671300	2671301	2	IP_peak_1391	4.38394	Distal Intergenic	2662071	2666687	4617	-	Sp05G_g00663	Sp05G_t00663	-4613	--	gnl|BL_ORD_ID|480038 sp|F4HSD5|TRM32_ARATH Protein TRM32 OS=Arabidopsis thaliana OX=3702 GN=TRM32 PE=2 SV=1//6.07671e-07
Chr5	2754831	2754832	2	IP_peak_1392	4.50036	Distal Intergenic	2759713	2762723	3011	+	Sp05G_g00676	Sp05G_t00676	-4881	--	gnl|BL_ORD_ID|318279 sp|Q9XG77|PSA6_TOBAC Proteasome subunit alpha type-6 OS=Nicotiana tabacum OX=4097 GN=PAA1 PE=2 SV=1//2.64063e-163
Chr5	3021411	3021412	2	IP_peak_1393	3.81248	Distal Intergenic	3025635	3028672	3038	+	Sp05G_g00711	Sp05G_t00711	-4223	--	gnl|BL_ORD_ID|142779 sp|Q9LTZ9|GALS2_ARATH Galactan beta-1,4-galactosyltransferase GALS2 OS=Arabidopsis thaliana OX=3702 GN=GALS2 PE=2 SV=1//0
Chr5	3069668	3069669	2	IP_peak_1394	3.86337	Promoter (1-2kb)	3067544	3067928	385	-	Sp05G_g00714	Sp05G_t00714	-1740	--	-//-
Chr5	3080175	3080176	2	IP_peak_1395	4.23132	Distal Intergenic	3067544	3067928	385	-	Sp05G_g00714	Sp05G_t00714	-12247	--	-//-
Chr5	3235344	3235345	2	IP_peak_1396	5.03024	Distal Intergenic	3225120	3228676	3557	-	Sp05G_g00722	Sp05G_t00722	-6668	--	gnl|BL_ORD_ID|48244 sp|Q9SJ41|C3H18_ARATH Zinc finger CCCH domain-containing protein 18 OS=Arabidopsis thaliana OX=3702 GN=At2g05160 PE=2 SV=1//2.92226e-108
Chr5	3322017	3322018	2	IP_peak_1397	3.30926	Promoter (1-2kb)	3320246	3324773	4528	+	Sp05G_g00724	Sp05G_t00724	1771	--	gnl|BL_ORD_ID|505021 sp|A2SY66|VICHY_VICSN Vicianin hydrolase (Fragment) OS=Vicia sativa subsp. nigra OX=3909 PE=1 SV=1//0
Chr5	3341237	3341238	2	IP_peak_1398	8.04968	Distal Intergenic	3333872	3337330	3459	-	Sp05G_g00725	Sp05G_t00725	-3907	--	gnl|BL_ORD_ID|95817 sp|Q9SEL7|DEGP5_ARATH Protease Do-like 5, chloroplastic OS=Arabidopsis thaliana OX=3702 GN=DEGP5 PE=1 SV=3//1.51737e-116
Chr5	3620326	3620327	2	IP_peak_1399	5.28268	Intron (Sp05G_t00757/Sp05G_g00757, intron 13 of 15)	3619309	3624225	4917	-	Sp05G_g00757	Sp05G_t00757	3898	--	gnl|BL_ORD_ID|443095 sp|Q6R2K1|SRF5_ARATH Protein STRUBBELIG-RECEPTOR FAMILY 5 OS=Arabidopsis thaliana OX=3702 GN=SRF5 PE=2 SV=1//0
Chr5	3728629	3728630	2	IP_peak_1400	5.72299	Promoter (<=1kb)	3728091	3731453	3363	+	Sp05G_g00780	Sp05G_t00780	538	--	gnl|BL_ORD_ID|55187 sp|Q6Z0E2|CCC1_ORYSJ Cation-chloride cotransporter 1 OS=Oryza sativa subsp. japonica OX=39947 GN=CCC1 PE=2 SV=1//0
Chr5	4161854	4161855	2	IP_peak_1401	2.79809	Promoter (<=1kb)	4161523	4162512	990	+	Sp05G_g00867	Sp05G_t00867	331	--	gnl|BL_ORD_ID|194843 sp|Q93WC9|IPT3_ARATH Adenylate isopentenyltransferase 3, chloroplastic OS=Arabidopsis thaliana OX=3702 GN=IPT3 PE=1 SV=1//9.53897e-115
Chr5	4235276	4235277	2	IP_peak_1402	3.7213	Distal Intergenic	4229616	4230355	740	-	Sp05G_g00878	Sp05G_t00878	-4921	--	gnl|BL_ORD_ID|549579 sp|O34569|YOAA_BACSU Uncharacterized N-acetyltransferase YoaA OS=Bacillus subtilis (strain 168) OX=224308 GN=yoaA PE=3 SV=2//1.84977e-12
Chr5	4395535	4395536	2	IP_peak_1403	2.99122	Promoter (1-2kb)	4392071	4394291	2221	-	Sp05G_g00915	Sp05G_t00915	-1244	--	gnl|BL_ORD_ID|227345 sp|F4IFD0|MAIL2_ARATH Protein MAIN-LIKE 2 OS=Arabidopsis thaliana OX=3702 GN=At2g04865 PE=1 SV=1//3.13001e-08
Chr5	4436452	4436453	2	IP_peak_1404	4.04504	Promoter (2-3kb)	4433476	4434104	629	-	Sp05G_g00928	Sp05G_t00928	-2348	--	-//-
Chr5	4643055	4643056	2	IP_peak_1405	2.72792	Promoter (<=1kb)	4642573	4648195	5623	+	Sp05G_g00959	Sp05G_t00959	482	--	gnl|BL_ORD_ID|45280 sp|Q9LIQ9|BLI_ARATH Protein BLISTER OS=Arabidopsis thaliana OX=3702 GN=BLI PE=1 SV=1//3.61186e-100
Chr5	4947104	4947105	2	IP_peak_1406	2.99122	Promoter (1-2kb)	4947226	4948600	1375	-	Sp05G_g01039	Sp05G_t01039	1495	--	gnl|BL_ORD_ID|510117 sp|Q6ICW6|WNK11_ARATH Probable serine/threonine-protein kinase WNK11 OS=Arabidopsis thaliana OX=3702 GN=WNK11 PE=2 SV=1//2.21833e-145
Chr5	5066425	5066426	2	IP_peak_1407	2.7542	Promoter (<=1kb)	5066371	5069654	3284	+	Sp05G_g01072	Sp05G_t01072	54	--	gnl|BL_ORD_ID|520076 sp|O64793|Y1675_ARATH G-type lectin S-receptor-like serine/threonine-protein kinase At1g67520 OS=Arabidopsis thaliana OX=3702 GN=At1g67520 PE=2 SV=3//1.66374e-163
Chr5	5178449	5178450	2	IP_peak_1408	3.06293	Promoter (<=1kb)	5177452	5178028	577	+	Sp05G_g01103	Sp05G_t01103	997	--	gnl|BL_ORD_ID|348104 sp|Q93VK8|RGF6_ARATH Root meristem growth factor 6 OS=Arabidopsis thaliana OX=3702 GN=RGF6 PE=3 SV=1//1.53963e-06
Chr6	242145	242146	2	IP_peak_1409	4.27994	Promoter (1-2kb)	238359	240374	2016	-	Sp06G_g00075	Sp06G_t00075	-1771	--	gnl|BL_ORD_ID|326259 sp|E4NKF8|PUB1_MEDTR U-box domain-containing protein 1 OS=Medicago truncatula OX=3880 GN=PUB1 PE=1 SV=1//0
Chr6	323407	323408	2	IP_peak_1410	4.7578	Distal Intergenic	317933	322057	4125	+	Sp06G_g00098	Sp06G_t00098	5474	--	-//-
Chr6	944343	944344	2	IP_peak_1411	4.24057	Exon (Sp06G_t00258/Sp06G_g00258, exon 2 of 3)	942563	947367	4805	-	Sp06G_g00258	Sp06G_t00258	3023	--	-//-
Chr6	1103342	1103343	2	IP_peak_1412	4.04954	Promoter (2-3kb)	1101215	1102468	1254	+	Sp06G_g00310	Sp06G_t00310	2127	--	-//-
Chr6	1185579	1185580	2	IP_peak_1413	2.60321	Promoter (1-2kb)	1184042	1186368	2327	+	Sp06G_g00328	Sp06G_t00328	1537	--	-//-
Chr6	1285795	1285796	2	IP_peak_1414	2.604	Promoter (2-3kb)	1283614	1287888	4275	+	Sp06G_g00357	Sp06G_t00357	2181	--	gnl|BL_ORD_ID|65777 sp|E2IHE0|CLDS_CISCR Copal-8-ol diphosphate hydratase, chloroplastic OS=Cistus creticus subsp. creticus OX=483148 GN=CLS PE=1 SV=1//1.74969e-06
Chr6	1582333	1582334	2	IP_peak_1415	2.31601	Promoter (<=1kb)	1581471	1582792	1322	-	Sp06G_g00430	Sp06G_t00430	458	--	-//-
Chr6	1826757	1826758	2	IP_peak_1416	3.99967	Promoter (1-2kb)	1823058	1825674	2617	-	Sp06G_g00474	Sp06G_t00474	-1083	--	gnl|BL_ORD_ID|466161 sp|Q9LFT0|TBL19_ARATH Protein trichome birefringence-like 19 OS=Arabidopsis thaliana OX=3702 GN=TBL19 PE=3 SV=1//1.70699e-169
Chr6	1926372	1926373	2	IP_peak_1417	3.58104	Promoter (<=1kb)	1924953	1925891	939	-	Sp06G_g00496	Sp06G_t00496	-481	--	gnl|BL_ORD_ID|442993 sp|O04023|SRC2_ARATH Protein SRC2 homolog OS=Arabidopsis thaliana OX=3702 GN=SRC2 PE=1 SV=1//6.27196e-20
Chr6	2121376	2121377	2	IP_peak_1418	2.45683	Promoter (1-2kb)	2119872	2124069	4198	+	Sp06G_g00542	Sp06G_t00542	1504	--	gnl|BL_ORD_ID|90876 sp|Q9LFG2|DAPF_ARATH Diaminopimelate epimerase, chloroplastic OS=Arabidopsis thaliana OX=3702 GN=DAPF PE=1 SV=1//2.16969e-158
Chr6	2747878	2747879	2	IP_peak_1419	4.24057	Promoter (<=1kb)	2746912	2748742	1831	+	Sp06G_g00655	Sp06G_t00655	966	--	gnl|BL_ORD_ID|308484 sp|Q8GX86|PME21_ARATH Probable pectinesterase/pectinesterase inhibitor 21 OS=Arabidopsis thaliana OX=3702 GN=PME21 PE=2 SV=2//0
Chr6	2800343	2800344	2	IP_peak_1420	2.60321	Exon (Sp06G_t00660/Sp06G_g00660, exon 10 of 10)	2793383	2800677	7295	+	Sp06G_g00660	Sp06G_t00660	6960	--	gnl|BL_ORD_ID|304045 sp|A6H619|PHRF1_MOUSE PHD and RING finger domain-containing protein 1 OS=Mus musculus OX=10090 GN=Phrf1 PE=1 SV=2//4.92157e-08
Chr6	2896817	2896818	2	IP_peak_1421	3.50391	Distal Intergenic	2900394	2906535	6142	+	Sp06G_g00674	Sp06G_t00674	-3576	--	gnl|BL_ORD_ID|435636 sp|Q9MA44|SIPL5_ARATH Signal peptide peptidase-like 5 OS=Arabidopsis thaliana OX=3702 GN=SPPL5 PE=2 SV=1//0
Chr6	2910509	2910510	2	IP_peak_1422	4.27651	Promoter (<=1kb)	2911153	2914680	3528	+	Sp06G_g00675	Sp06G_t00675	-643	--	gnl|BL_ORD_ID|93857 sp|Q6ZHE5|DCYD1_ORYSJ Putative D-cysteine desulfhydrase 1, mitochondrial OS=Oryza sativa subsp. japonica OX=39947 GN=Os02g0773300 PE=2 SV=2//0
Chr6	3059140	3059141	2	IP_peak_1423	3.48689	Promoter (<=1kb)	3055455	3058614	3160	-	Sp06G_g00693	Sp06G_t00693	-526	--	gnl|BL_ORD_ID|207580 sp|B9FL70|KN14K_ORYSJ Kinesin-like protein KIN-14K OS=Oryza sativa subsp. japonica OX=39947 GN=KIN14K PE=2 SV=1//0
Chr6	3083892	3083893	2	IP_peak_1424	4.62908	Promoter (1-2kb)	3085561	3088673	3113	+	Sp06G_g00697	Sp06G_t00697	-1668	--	gnl|BL_ORD_ID|123889 sp|Q9SY60|EX84C_ARATH Exocyst complex component EXO84C OS=Arabidopsis thaliana OX=3702 GN=EXO84C PE=2 SV=1//8.50186e-08
Chr6	3274178	3274179	2	IP_peak_1425	2.96684	Promoter (<=1kb)	3273204	3275045	1842	+	Sp06G_g00717	Sp06G_t00717	974	--	gnl|BL_ORD_ID|42876 sp|A7LXU3|BGH3B_BACO1 Beta-glucosidase BoGH3B OS=Bacteroides ovatus (strain ATCC 8483 / DSM 1896 / JCM 5824 / NCTC 11153) OX=411476 GN=BACOVA_02659 PE=1 SV=1//6.36272e-33
Chr6	3297587	3297588	2	IP_peak_1426	163.94	Promoter (2-3kb)	3297339	3299998	2660	-	Sp06G_g00720	Sp06G_t00720	2410	--	gnl|BL_ORD_ID|53210 sp|Q39254|CAX2_ARATH Vacuolar cation/proton exchanger 2 OS=Arabidopsis thaliana OX=3702 GN=CAX2 PE=1 SV=2//2.24206e-178
Chr6	3574788	3574789	2	IP_peak_1427	3.7213	Distal Intergenic	3578573	3582228	3656	+	Sp06G_g00755	Sp06G_t00755	-3784	--	gnl|BL_ORD_ID|46957 sp|Q9LS26|BSK2_ARATH Serine/threonine-protein kinase BSK2 OS=Arabidopsis thaliana OX=3702 GN=BSK2 PE=1 SV=1//0
Chr6	3697454	3697455	2	IP_peak_1428	2.99122	Promoter (<=1kb)	3697356	3700107	2752	+	Sp06G_g00778	Sp06G_t00778	98	--	gnl|BL_ORD_ID|717 sp|O04375|2A5A_ARATH Serine/threonine protein phosphatase 2A 57 kDa regulatory subunit B&apos; alpha isoform OS=Arabidopsis thaliana OX=3702 GN=B&apos;ALPHA PE=1 SV=1//4.59787e-114
Chr6	3728749	3728750	2	IP_peak_1429	4.51328	Promoter (1-2kb)	3729905	3731895	1991	+	Sp06G_g00784	Sp06G_t00784	-1155	--	gnl|BL_ORD_ID|427189 sp|O65695|SAU50_ARATH Auxin-responsive protein SAUR50 OS=Arabidopsis thaliana OX=3702 GN=SAUR50 PE=1 SV=1//9.20483e-17
Chr6	4586376	4586377	2	IP_peak_1430	6.60709	Promoter (<=1kb)	4587279	4587949	671	+	Sp06G_g00995	Sp06G_t00995	-902	--	-//-
Chr6	4681577	4681578	2	IP_peak_1431	3.21168	Downstream (1-2kb)	4678451	4678660	210	+	Sp06G_g01016	Sp06G_t01016	3126	--	gnl|BL_ORD_ID|296073 sp|Q9S728|PDF1_ARATH Protodermal factor 1 OS=Arabidopsis thaliana OX=3702 GN=PDF1 PE=2 SV=1//3.01133e-15
Chr6	4770814	4770815	2	IP_peak_1432	3.86337	Intron (Sp06G_t01041/Sp06G_g01041, intron 17 of 19)	4766702	4769539	2838	+	Sp06G_g01040	Sp06G_t01040	4112	--	gnl|BL_ORD_ID|94116 sp|Q8W4D8|DDL_ARATH FHA domain-containing protein DDL OS=Arabidopsis thaliana OX=3702 GN=DDL PE=1 SV=1//4.12834e-95
Chr7	300	301	2	IP_peak_1433	24.7204	Downstream (<1kb)	1062	3409	2348	-	Sp07G_g00001	Sp07G_t00001	3108	--	gnl|BL_ORD_ID|264675 sp|Q6NZ07|NCLN_DANRE Nicalin-1 OS=Danio rerio OX=7955 GN=ncl1 PE=2 SV=1//9.09099e-42
Chr7	88993	88994	2	IP_peak_1434	166.959	Promoter (<=1kb)	88779	89228	450	-	Sp07G_g00019	Sp07G_t00019	234	--	gnl|BL_ORD_ID|396993 sp|A4GYN8|RR12B_POPTR 30S ribosomal protein S12-B, chloroplastic OS=Populus trichocarpa OX=3694 GN=rps12-B PE=3 SV=1//8.82388e-26
Chr7	211439	211440	2	IP_peak_1435	3.7035	Promoter (1-2kb)	211343	212650	1308	-	Sp07G_g00048	Sp07G_t00048	1210	--	gnl|BL_ORD_ID|345587 sp|Q7XII4|REM41_ORYSJ Remorin 4.1 OS=Oryza sativa subsp. japonica OX=39947 GN=REM4.1 PE=1 SV=1//1.06351e-13
Chr7	239057	239058	2	IP_peak_1436	7.01724	Promoter (1-2kb)	235643	237732	2090	-	Sp07G_g00055	Sp07G_t00055	-1325	--	gnl|BL_ORD_ID|129189 sp|Q9FYF9|FB76_ARATH F-box protein At1g67340 OS=Arabidopsis thaliana OX=3702 GN=At1g67340 PE=1 SV=1//6.17221e-140
Chr7	317313	317314	2	IP_peak_1437	5.18181	Distal Intergenic	313125	313867	743	-	Sp07G_g00079	Sp07G_t00079	-3446	--	gnl|BL_ORD_ID|116208 sp|B3LF48|EHD2_ARATH EH domain-containing protein 2 OS=Arabidopsis thaliana OX=3702 GN=EHD2 PE=1 SV=1//3.79545e-09
Chr7	476032	476033	2	IP_peak_1438	22.4423	Promoter (<=1kb)	474239	475631	1393	-	Sp07G_g00116	Sp07G_t00116	-401	--	gnl|BL_ORD_ID|490999 sp|Q84WS8|U1125_ARATH U11/U12 small nuclear ribonucleoprotein 25 kDa protein OS=Arabidopsis thaliana OX=3702 GN=SNRNP25 PE=2 SV=1//9.23692e-56
Chr7	905424	905425	2	IP_peak_1439	4.95509	Promoter (<=1kb)	905673	906344	672	+	Sp07G_g00238	Sp07G_t00238	-248	--	-//-
Chr7	1192923	1192924	2	IP_peak_1440	5.79552	Promoter (<=1kb)	1190424	1192655	2232	-	Sp07G_g00301	Sp07G_t00301	-268	--	gnl|BL_ORD_ID|220403 sp|O22975|LPAAT_ARATH 1-acylglycerol-3-phosphate O-acyltransferase OS=Arabidopsis thaliana OX=3702 GN=At4g24160 PE=1 SV=1//0
Chr7	1331868	1331869	2	IP_peak_1441	5.0505	Promoter (2-3kb)	1330485	1333997	3513	-	Sp07G_g00347	Sp07G_t00347	2128	--	gnl|BL_ORD_ID|494329 sp|Q8GXV5|UGHY_ARATH (S)-ureidoglycine aminohydrolase OS=Arabidopsis thaliana OX=3702 GN=UGLYAH PE=1 SV=1//3.49399e-164
Chr7	1826163	1826164	2	IP_peak_1442	3.09095	Exon (Sp07G_t00437/Sp07G_g00437, exon 15 of 23)	1829964	1831507	1544	+	Sp07G_g00438	Sp07G_t00438	-3800	--	-//-
Chr7	1838330	1838331	2	IP_peak_1443	4.6552	Promoter (<=1kb)	1838437	1842211	3775	+	Sp07G_g00440	Sp07G_t00440	-106	--	gnl|BL_ORD_ID|326139 sp|Q9LFY0|PTST2_ARATH Protein PTST homolog 2, chloroplastic OS=Arabidopsis thaliana OX=3702 GN=PTST2 PE=1 SV=1//1.46752e-82
Chr7	2303030	2303031	2	IP_peak_1444	2.60686	Distal Intergenic	2313647	2316057	2411	+	Sp07G_g00515	Sp07G_t00515	-10616	--	gnl|BL_ORD_ID|246409 sp|Q9LTI3|MPU11_ARATH Mannose-P-dolichol utilization defect 1 protein homolog 1 OS=Arabidopsis thaliana OX=3702 GN=At5g59470 PE=2 SV=1//2.25601e-105
Chr7	2303570	2303571	2	IP_peak_1445	6.80672	Distal Intergenic	2313647	2316057	2411	+	Sp07G_g00515	Sp07G_t00515	-10076	--	gnl|BL_ORD_ID|246409 sp|Q9LTI3|MPU11_ARATH Mannose-P-dolichol utilization defect 1 protein homolog 1 OS=Arabidopsis thaliana OX=3702 GN=At5g59470 PE=2 SV=1//2.25601e-105
Chr7	2311953	2311954	2	IP_peak_1446	6.01057	Promoter (1-2kb)	2313647	2316057	2411	+	Sp07G_g00515	Sp07G_t00515	-1693	--	gnl|BL_ORD_ID|246409 sp|Q9LTI3|MPU11_ARATH Mannose-P-dolichol utilization defect 1 protein homolog 1 OS=Arabidopsis thaliana OX=3702 GN=At5g59470 PE=2 SV=1//2.25601e-105
Chr7	2315653	2315654	2	IP_peak_1447	2.91715	Promoter (2-3kb)	2313647	2316057	2411	+	Sp07G_g00515	Sp07G_t00515	2006	--	gnl|BL_ORD_ID|246409 sp|Q9LTI3|MPU11_ARATH Mannose-P-dolichol utilization defect 1 protein homolog 1 OS=Arabidopsis thaliana OX=3702 GN=At5g59470 PE=2 SV=1//2.25601e-105
Chr7	2319205	2319206	2	IP_peak_1448	2.31601	Distal Intergenic	2313647	2316057	2411	+	Sp07G_g00515	Sp07G_t00515	5558	--	gnl|BL_ORD_ID|246409 sp|Q9LTI3|MPU11_ARATH Mannose-P-dolichol utilization defect 1 protein homolog 1 OS=Arabidopsis thaliana OX=3702 GN=At5g59470 PE=2 SV=1//2.25601e-105
Chr7	2410299	2410300	2	IP_peak_1449	2.79809	Promoter (<=1kb)	2410117	2425253	15137	+	Sp07G_g00528	Sp07G_t00528	182	--	gnl|BL_ORD_ID|272613 sp|P56941|NPC1_PIG NPC intracellular cholesterol transporter 1 OS=Sus scrofa OX=9823 GN=NPC1 PE=2 SV=1//1.08703e-22
Chr7	2423418	2423419	2	IP_peak_1450	2.30735	Promoter (2-3kb)	2424708	2426227	1520	-	Sp07G_g00529	Sp07G_t00529	2808	--	gnl|BL_ORD_ID|501439 sp|A7T0W1|UXT_NEMVE Protein UXT homolog OS=Nematostella vectensis OX=45351 GN=v1g140887 PE=3 SV=1//7.39045e-11
Chr7	2489246	2489247	2	IP_peak_1451	3.98716	Promoter (2-3kb)	2479107	2487180	8074	-	Sp07G_g00537	Sp07G_t00537	-2066	--	gnl|BL_ORD_ID|97610 sp|Q9SYP1|DEXHC_ARATH DExH-box ATP-dependent RNA helicase DExH12 OS=Arabidopsis thaliana OX=3702 GN=BRR2A PE=1 SV=1//1.57832e-67
Chr7	2634314	2634315	2	IP_peak_1452	2.99122	Downstream (2-3kb)	2625161	2630826	5666	-	Sp07G_g00548	Sp07G_t00548	-3488	--	-//-
Chr7	2669917	2669918	2	IP_peak_1453	7.81932	Distal Intergenic	2636537	2637976	1440	-	Sp07G_g00549	Sp07G_t00549	-31941	--	gnl|BL_ORD_ID|305402 sp|Q8RWZ6|PIN4_ARATH Auxin efflux carrier component 4 OS=Arabidopsis thaliana OX=3702 GN=PIN4 PE=1 SV=1//9.36677e-09
Chr7	2707417	2707418	2	IP_peak_1454	12.4673	Distal Intergenic	2746955	2747950	996	+	Sp07G_g00550	Sp07G_t00550	-39537	--	gnl|BL_ORD_ID|299406 sp|Q9FJR1|PER65_ARATH Peroxidase 65 OS=Arabidopsis thaliana OX=3702 GN=PER65 PE=2 SV=2//1.77936e-140
Chr7	2714104	2714105	2	IP_peak_1455	5.14602	Distal Intergenic	2746955	2747950	996	+	Sp07G_g00550	Sp07G_t00550	-32850	--	gnl|BL_ORD_ID|299406 sp|Q9FJR1|PER65_ARATH Peroxidase 65 OS=Arabidopsis thaliana OX=3702 GN=PER65 PE=2 SV=2//1.77936e-140
Chr7	2719003	2719004	2	IP_peak_1456	8.72359	Distal Intergenic	2746955	2747950	996	+	Sp07G_g00550	Sp07G_t00550	-27951	--	gnl|BL_ORD_ID|299406 sp|Q9FJR1|PER65_ARATH Peroxidase 65 OS=Arabidopsis thaliana OX=3702 GN=PER65 PE=2 SV=2//1.77936e-140
Chr7	3088261	3088262	2	IP_peak_1457	5.32362	Distal Intergenic	3100302	3103206	2905	+	Sp07G_g00583	Sp07G_t00583	-12040	--	gnl|BL_ORD_ID|532687 sp|Q9ASS4|Y5838_ARATH Probably inactive leucine-rich repeat receptor-like protein kinase At5g48380 OS=Arabidopsis thaliana OX=3702 GN=At5g48380 PE=1 SV=1//0
Chr7	3245404	3245405	2	IP_peak_1458	2.31601	Exon (Sp07G_t00604/Sp07G_g00604, exon 8 of 10)	3240525	3245995	5471	+	Sp07G_g00604	Sp07G_t00604	4879	--	gnl|BL_ORD_ID|10847 sp|Q9SK86|ADHL1_ARATH Alcohol dehydrogenase-like 1 OS=Arabidopsis thaliana OX=3702 GN=At1g22430 PE=2 SV=1//4.83857e-149
Chr7	3563225	3563226	2	IP_peak_1459	10.7711	Distal Intergenic	3570616	3571774	1159	+	Sp07G_g00653	Sp07G_t00653	-7390	--	gnl|BL_ORD_ID|189359 sp|Q40471|IF4A9_TOBAC Eukaryotic initiation factor 4A-9 OS=Nicotiana tabacum OX=4097 PE=2 SV=1//0
Chr7	4164085	4164086	2	IP_peak_1460	2.99122	Exon (Sp07G_t00743/Sp07G_g00743, exon 9 of 9)	4164037	4167954	3918	-	Sp07G_g00743	Sp07G_t00743	3868	--	gnl|BL_ORD_ID|207723 sp|Q93ZB2|KO1_ARATH Ent-kaurene oxidase, chloroplastic OS=Arabidopsis thaliana OX=3702 GN=KO PE=1 SV=2//0
Chr7	4277774	4277775	2	IP_peak_1461	10.816	Promoter (<=1kb)	4278604	4280478	1875	+	Sp07G_g00763	Sp07G_t00763	-829	--	gnl|BL_ORD_ID|299405 sp|Q43872|PER64_ARATH Peroxidase 64 OS=Arabidopsis thaliana OX=3702 GN=PER64 PE=1 SV=1//5.91947e-156
Chr7	4578794	4578795	2	IP_peak_1462	4.50751	Promoter (<=1kb)	4578849	4584500	5652	+	Sp07G_g00849	Sp07G_t00849	-54	--	-//-
Chr7	4647574	4647575	2	IP_peak_1463	2.99122	Promoter (1-2kb)	4646155	4652779	6625	+	Sp07G_g00872	Sp07G_t00872	1419	--	-//-
Chr7	4775488	4775489	2	IP_peak_1464	8.98805	Promoter (<=1kb)	4775961	4776419	459	-	Sp07G_g00903	Sp07G_t00903	930	--	gnl|BL_ORD_ID|259784 sp|Q9LKB9|MYO6_ARATH Myosin-6 OS=Arabidopsis thaliana OX=3702 GN=XI-2 PE=1 SV=1//2.84366e-28
Chr7	5065778	5065779	2	IP_peak_1465	3.76557	Distal Intergenic	5070778	5073040	2263	+	Sp07G_g00992	Sp07G_t00992	-4999	--	gnl|BL_ORD_ID|308321 sp|Q9C8G4|PLY4_ARATH Probable pectate lyase 4 OS=Arabidopsis thaliana OX=3702 GN=At1g30350 PE=2 SV=1//1.15817e-48
Chr7	5098605	5098606	2	IP_peak_1466	3.20671	Intron (Sp07G_t00998/Sp07G_g00998, intron 8 of 8)	5098002	5102291	4290	-	Sp07G_g00998	Sp07G_t00998	3685	--	gnl|BL_ORD_ID|139163 sp|Q0DHL4|FTSH8_ORYSJ ATP-dependent zinc metalloprotease FTSH 8, mitochondrial OS=Oryza sativa subsp. japonica OX=39947 GN=FTSH8 PE=3 SV=1//0
Chr7	5124224	5124225	2	IP_peak_1467	2.78765	Promoter (<=1kb)	5123534	5124510	977	-	Sp07G_g01004	Sp07G_t01004	285	--	-//-
Chr7	5139946	5139947	2	IP_peak_1468	4.50751	Promoter (1-2kb)	5137969	5139356	1388	+	Sp07G_g01010	Sp07G_t01010	1977	--	gnl|BL_ORD_ID|507581 sp|P49042|VPE_RICCO Vacuolar-processing enzyme OS=Ricinus communis OX=3988 PE=1 SV=1//3.65037e-70
Chr7	5170981	5170982	2	IP_peak_1469	2.87582	Promoter (2-3kb)	5168114	5169670	1557	+	Sp07G_g01014	Sp07G_t01014	2867	--	gnl|BL_ORD_ID|39653 sp|Q9LFE3|AVT1H_ARATH Amino acid transporter AVT1H OS=Arabidopsis thaliana OX=3702 GN=AVT1H PE=3 SV=1//8.20974e-169
Chr7	5471076	5471077	2	IP_peak_1470	4.06244	3' UTR	5467623	5470790	3168	+	Sp07G_g01093	Sp07G_t01093	3453	--	gnl|BL_ORD_ID|41412 sp|Q8L649|BB_ARATH E3 ubiquitin ligase BIG BROTHER OS=Arabidopsis thaliana OX=3702 GN=BB PE=1 SV=1//4.85853e-49
Chr7	5529011	5529012	2	IP_peak_1471	2.8827	Promoter (<=1kb)	5528038	5532178	4141	+	Sp07G_g01112	Sp07G_t01112	973	--	gnl|BL_ORD_ID|472275 sp|Q8LPR8|TI100_ARATH Protein TIC 100 OS=Arabidopsis thaliana OX=3702 GN=TIC100 PE=1 SV=1//0
Chr7	5623333	5623334	2	IP_peak_1472	5.87258	Promoter (2-3kb)	5621217	5622479	1263	+	Sp07G_g01129	Sp07G_t01129	2116	--	gnl|BL_ORD_ID|426652 sp|Q9NHD5|SAN_DROME Probable N-acetyltransferase san OS=Drosophila melanogaster OX=7227 GN=san PE=1 SV=1//2.81971e-19
Chr8	41359	41360	2	IP_peak_1473	101.685	Promoter (1-2kb)	38266	40337	2072	-	Sp08G_g00005	Sp08G_t00005	-1022	--	gnl|BL_ORD_ID|2405 sp|Q9SH69|6PGD1_ARATH 6-phosphogluconate dehydrogenase, decarboxylating 1, chloroplastic OS=Arabidopsis thaliana OX=3702 GN=At1g64190 PE=1 SV=1//3.091e-170
Chr8	51564	51565	2	IP_peak_1474	3.36033	Promoter (2-3kb)	54101	54544	444	+	Sp08G_g00008	Sp08G_t00008	-2536	--	-//-
Chr8	114190	114191	2	IP_peak_1475	3.09359	Promoter (2-3kb)	112186	114375	2190	+	Sp08G_g00024	Sp08G_t00024	2004	--	gnl|BL_ORD_ID|472450 sp|A2RVM0|TIC32_ARATH Short-chain dehydrogenase TIC 32, chloroplastic OS=Arabidopsis thaliana OX=3702 GN=TIC32 PE=2 SV=1//7.09909e-66
Chr8	193977	193978	2	IP_peak_1476	5.80008	Promoter (<=1kb)	194836	197912	3077	+	Sp08G_g00040	Sp08G_t00040	-858	--	gnl|BL_ORD_ID|552890 sp|Q9SHY2|YSL7_ARATH Probable metal-nicotianamine transporter YSL7 OS=Arabidopsis thaliana OX=3702 GN=YSL7 PE=2 SV=1//0
Chr8	252207	252208	2	IP_peak_1477	3.24038	Promoter (<=1kb)	246519	251640	5122	-	Sp08G_g00051	Sp08G_t00051	-567	--	gnl|BL_ORD_ID|106688 sp|Q8LF21|DRP1C_ARATH Dynamin-related protein 1C OS=Arabidopsis thaliana OX=3702 GN=DRP1C PE=1 SV=2//0
Chr8	265176	265177	2	IP_peak_1478	4.84708	Promoter (<=1kb)	263023	264772	1750	-	Sp08G_g00054	Sp08G_t00054	-404	--	gnl|BL_ORD_ID|178021 sp|Q9FYS5|HMGYA_MAIZE HMG-Y-related protein A OS=Zea mays OX=4577 GN=HMGIY2 PE=1 SV=1//8.9061e-22
Chr8	295960	295961	2	IP_peak_1479	2.98646	Promoter (<=1kb)	294939	295778	840	-	Sp08G_g00062	Sp08G_t00062	-182	--	gnl|BL_ORD_ID|103340 sp|Q6P642|DNJB6_XENTR DnaJ homolog subfamily B member 6 OS=Xenopus tropicalis OX=8364 GN=dnajb6 PE=2 SV=1//2.21857e-11
Chr8	336704	336705	2	IP_peak_1480	2.38711	Promoter (<=1kb)	336694	337215	522	+	Sp08G_g00072	Sp08G_t00072	10	--	gnl|BL_ORD_ID|87133 sp|P12412|CYSEP_VIGMU Vignain OS=Vigna mungo OX=3915 PE=1 SV=1//1.47388e-54
Chr8	822062	822063	2	IP_peak_1481	5.03024	Promoter (<=1kb)	821266	823605	2340	+	Sp08G_g00196	Sp08G_t00196	796	--	-//-
Chr8	886154	886155	2	IP_peak_1482	5.49586	Promoter (1-2kb)	884323	887530	3208	-	Sp08G_g00217	Sp08G_t00217	1375	--	gnl|BL_ORD_ID|63788 sp|Q9FFR9|CHX18_ARATH Cation/H(+) antiporter 18 OS=Arabidopsis thaliana OX=3702 GN=CHX18 PE=2 SV=1//0
Chr8	1012936	1012937	2	IP_peak_1483	9.26073	Promoter (<=1kb)	1012940	1015214	2275	+	Sp08G_g00245	Sp08G_t00245	-3	--	gnl|BL_ORD_ID|472506 sp|Q8W4J8|TIF7_ARATH Protein TIFY 7 OS=Arabidopsis thaliana OX=3702 GN=TIFY7 PE=1 SV=2//1.25747e-16
Chr8	1040743	1040744	2	IP_peak_1484	2.66663	Promoter (<=1kb)	1037751	1041566	3816	-	Sp08G_g00251	Sp08G_t00251	822	--	gnl|BL_ORD_ID|122163 sp|Q9ZVF7|ESMD1_ARATH Protein ESMERALDA 1 OS=Arabidopsis thaliana OX=3702 GN=ESMD1 PE=2 SV=1//0
Chr8	1265340	1265341	2	IP_peak_1485	7.43338	Distal Intergenic	1262284	1264440	2157	+	Sp08G_g00308	Sp08G_t00308	3056	--	gnl|BL_ORD_ID|491849 sp|P35132|UBC9_ARATH SUMO-conjugating enzyme UBC9 OS=Arabidopsis thaliana OX=3702 GN=UBC9 PE=1 SV=1//5.10553e-102
Chr8	1288548	1288549	2	IP_peak_1486	3.3524	Promoter (1-2kb)	1284501	1286676	2176	-	Sp08G_g00314	Sp08G_t00314	-1872	--	gnl|BL_ORD_ID|236910 sp|Q6N075|MFSD5_HUMAN Molybdate-anion transporter OS=Homo sapiens OX=9606 GN=MFSD5 PE=1 SV=2//2.39663e-56
Chr8	1593637	1593638	2	IP_peak_1487	2.45683	Promoter (<=1kb)	1586831	1593151	6321	-	Sp08G_g00375	Sp08G_t00375	-486	--	gnl|BL_ORD_ID|308796 sp|Q941I6|PMS1_ARATH DNA mismatch repair protein PMS1 OS=Arabidopsis thaliana OX=3702 GN=PMS1 PE=1 SV=1//1.33483e-109
Chr8	2000245	2000246	2	IP_peak_1488	3.36033	Promoter (<=1kb)	1998647	2000928	2282	-	Sp08G_g00470	Sp08G_t00470	682	--	gnl|BL_ORD_ID|311892 sp|Q9SN39|PP320_ARATH Pentatricopeptide repeat-containing protein DOT4, chloroplastic OS=Arabidopsis thaliana OX=3702 GN=DOT4 PE=2 SV=1//8.96323e-08
Chr8	2112411	2112412	2	IP_peak_1489	4.08585	Exon (Sp08G_t00494/Sp08G_g00494, exon 19 of 19)	2112976	2116078	3103	-	Sp08G_g00495	Sp08G_t00495	3666	--	gnl|BL_ORD_ID|249396 sp|Q9LYG9|MSL10_ARATH Mechanosensitive ion channel protein 10 OS=Arabidopsis thaliana OX=3702 GN=MSL10 PE=1 SV=1//0
Chr8	2773260	2773261	2	IP_peak_1490	3.78378	Promoter (<=1kb)	2774116	2775553	1438	+	Sp08G_g00609	Sp08G_t00609	-855	--	gnl|BL_ORD_ID|43176 sp|Q7XHI9|BH084_ARATH Transcription factor bHLH84 OS=Arabidopsis thaliana OX=3702 GN=BHLH84 PE=1 SV=1//5.00335e-46
Chr8	2828590	2828591	2	IP_peak_1491	2.31601	Distal Intergenic	2823559	2825329	1771	+	Sp08G_g00621	Sp08G_t00621	5031	--	gnl|BL_ORD_ID|48703 sp|D1MI46|C76BA_SWEMU Geraniol 8-hydroxylase OS=Swertia mussotii OX=137888 GN=CYP76B10 PE=1 SV=1//8.59801e-150
Chr8	2853257	2853258	2	IP_peak_1492	2.31601	Distal Intergenic	2845822	2846659	838	-	Sp08G_g00624	Sp08G_t00624	-6598	--	-//-
Chr8	3141831	3141832	2	IP_peak_1493	4.32943	Promoter (1-2kb)	3140535	3143371	2837	-	Sp08G_g00646	Sp08G_t00646	1539	--	gnl|BL_ORD_ID|187216 sp|F4IXE7|IDM1_ARATH Increased DNA methylation 1 OS=Arabidopsis thaliana OX=3702 GN=IDM1 PE=1 SV=1//1.66138e-68
Chr8	3315469	3315470	2	IP_peak_1494	2.99122	Distal Intergenic	3303443	3309241	5799	-	Sp08G_g00666	Sp08G_t00666	-6228	--	gnl|BL_ORD_ID|296575 sp|Q04264|PDS5_YEAST Sister chromatid cohesion protein PDS5 OS=Saccharomyces cerevisiae (strain ATCC 204508 / S288c) OX=559292 GN=PDS5 PE=1 SV=1//1.06294e-17
Chr8	3414480	3414481	2	IP_peak_1495	5.69613	Distal Intergenic	3406545	3409429	2885	-	Sp08G_g00679	Sp08G_t00679	-5051	--	gnl|BL_ORD_ID|56785 sp|Q1PFW3|CCSDS_ARATH Cyclin-SDS OS=Arabidopsis thaliana OX=3702 GN=SDS PE=1 SV=2//5.97573e-70
Chr8	3520302	3520303	2	IP_peak_1496	5.8847	Downstream (<1kb)	3517114	3519456	2343	+	Sp08G_g00691	Sp08G_t00691	3188	--	gnl|BL_ORD_ID|93782 sp|Q42967|DCUP_TOBAC Uroporphyrinogen decarboxylase, chloroplastic OS=Nicotiana tabacum OX=4097 GN=DCUP PE=1 SV=1//0
Chr8	3665905	3665906	2	IP_peak_1497	4.37982	Intron (Sp08G_t00710/Sp08G_g00710, intron 4 of 7)	3662391	3669092	6702	-	Sp08G_g00710	Sp08G_t00710	3186	--	gnl|BL_ORD_ID|148242 sp|O23470|GDL64_ARATH GDSL esterase/lipase At4g16230 OS=Arabidopsis thaliana OX=3702 GN=At4g16230 PE=3 SV=2//1.47748e-113
Chr8	3783816	3783817	2	IP_peak_1498	3.65643	Promoter (2-3kb)	3786773	3788803	2031	+	Sp08G_g00724	Sp08G_t00724	-2956	--	-//-
Chr8	3818556	3818557	2	IP_peak_1499	4.50036	Distal Intergenic	3813198	3815429	2232	-	Sp08G_g00729	Sp08G_t00729	-3127	--	gnl|BL_ORD_ID|310724 sp|Q94HW2|POLR1_ARATH Retrovirus-related Pol polyprotein from transposon RE1 OS=Arabidopsis thaliana OX=3702 GN=RE1 PE=2 SV=1//1.80097e-136
Chr8	3961513	3961514	2	IP_peak_1500	4.27651	Intron (Sp08G_t00757/Sp08G_g00757, intron 12 of 29)	3957285	3965378	8094	-	Sp08G_g00757	Sp08G_t00757	3864	--	gnl|BL_ORD_ID|105670 sp|Q9LRE6|DPOD1_ORYSJ DNA polymerase delta catalytic subunit OS=Oryza sativa subsp. japonica OX=39947 GN=POLD1 PE=2 SV=1//0
Chr8	3982572	3982573	2	IP_peak_1501	7.2596	Intron (Sp08G_t00760/Sp08G_g00760, intron 1 of 4)	3977655	3988926	11272	+	Sp08G_g00760	Sp08G_t00760	4917	--	gnl|BL_ORD_ID|122221 sp|Q63618|ESPN_RAT Espin OS=Rattus norvegicus OX=10116 GN=Espn PE=1 SV=2//2.81956e-07
Chr8	4088326	4088327	2	IP_peak_1502	3.21168	Distal Intergenic	4081004	4086243	5240	+	Sp08G_g00781	Sp08G_t00781	7322	--	gnl|BL_ORD_ID|240576 sp|Q93ZJ9|MLN51_ARATH Protein MLN51 homolog OS=Arabidopsis thaliana OX=3702 GN=MLN51 PE=1 SV=1//2.43019e-58
Chr8	4128725	4128726	2	IP_peak_1503	5.32362	Distal Intergenic	4138022	4141110	3089	+	Sp08G_g00786	Sp08G_t00786	-9296	--	gnl|BL_ORD_ID|225485 sp|Q9WTL7|LYPA2_MOUSE Acyl-protein thioesterase 2 OS=Mus musculus OX=10090 GN=Lypla2 PE=1 SV=1//4.01825e-31
Chr8	4302288	4302289	2	IP_peak_1504	2.99122	Promoter (1-2kb)	4296488	4300302	3815	-	Sp08G_g00823	Sp08G_t00823	-1986	--	gnl|BL_ORD_ID|7190 sp|P0CZ23|ACOX3_ARATH Acyl-coenzyme A oxidase 3, peroxisomal OS=Arabidopsis thaliana OX=3702 GN=ACX3 PE=1 SV=1//0
Chr8	4409875	4409876	2	IP_peak_1505	4.27503	Promoter (1-2kb)	4408438	4411429	2992	+	Sp08G_g00848	Sp08G_t00848	1437	--	gnl|BL_ORD_ID|3579 sp|Q39134|AAP3_ARATH Amino acid permease 3 OS=Arabidopsis thaliana OX=3702 GN=AAP3 PE=1 SV=2//2.62191e-176
Chr8	4515168	4515169	2	IP_peak_1506	2.61974	Promoter (2-3kb)	4517839	4522922	5084	+	Sp08G_g00873	Sp08G_t00873	-2670	--	gnl|BL_ORD_ID|427920 sp|Q9FGN7|SCC4_ARATH Sister chromatid cohesion protein SCC4 OS=Arabidopsis thaliana OX=3702 GN=SCC4 PE=1 SV=1//0
Chr8	4718366	4718367	2	IP_peak_1507	3.95216	Promoter (<=1kb)	4715441	4718499	3059	-	Sp08G_g00921	Sp08G_t00921	132	--	gnl|BL_ORD_ID|478659 sp|Q9LRA7|TPS9_ARATH Probable alpha,alpha-trehalose-phosphate synthase [UDP-forming] 9 OS=Arabidopsis thaliana OX=3702 GN=TPS9 PE=2 SV=1//8.50219e-35
Chr8	5083193	5083194	2	IP_peak_1508	2.31601	Promoter (<=1kb)	5080869	5084075	3207	-	Sp08G_g00993	Sp08G_t00993	881	--	gnl|BL_ORD_ID|194615 sp|Q9SIS4|IP5P9_ARATH Type IV inositol polyphosphate 5-phosphatase 9 OS=Arabidopsis thaliana OX=3702 GN=IP5P9 PE=1 SV=1//1.04451e-167
Chr9	97407	97408	2	IP_peak_1509	5.55593	Distal Intergenic	100592	103045	2454	+	Sp09G_g00020	Sp09G_t00020	-3184	--	gnl|BL_ORD_ID|211194 sp|Q5XV40|LAZY1_ARATH Protein LAZY 1 OS=Arabidopsis thaliana OX=3702 GN=LA1 PE=1 SV=1//5.52232e-34
Chr9	376685	376686	2	IP_peak_1510	12.7591	Distal Intergenic	372199	372653	455	-	Sp09G_g00095	Sp09G_t00095	-4032	--	-//-
Chr9	412072	412073	2	IP_peak_1511	22.2055	Promoter (1-2kb)	408907	410402	1496	-	Sp09G_g00102	Sp09G_t00102	-1670	--	gnl|BL_ORD_ID|130399 sp|Q9LHB1|FDM3_ARATH Factor of DNA methylation 3 OS=Arabidopsis thaliana OX=3702 GN=FDM3 PE=4 SV=1//4.52169e-45
Chr9	495689	495690	2	IP_peak_1512	4.20627	Promoter (<=1kb)	494374	495201	828	-	Sp09G_g00128	Sp09G_t00128	-488	--	-//-
Chr9	651654	651655	2	IP_peak_1513	2.99122	Promoter (<=1kb)	652597	654324	1728	+	Sp09G_g00165	Sp09G_t00165	-942	--	gnl|BL_ORD_ID|259123 sp|Q9FKL2|MYB36_ARATH Transcription factor MYB36 OS=Arabidopsis thaliana OX=3702 GN=MYB36 PE=1 SV=1//1.6689e-10
Chr9	669110	669111	2	IP_peak_1514	2.31601	Promoter (2-3kb)	667097	669893	2797	+	Sp09G_g00168	Sp09G_t00168	2013	--	gnl|BL_ORD_ID|323341 sp|O64668|PSNA_ARATH Presenilin-like protein At1g08700 OS=Arabidopsis thaliana OX=3702 GN=At1g08700 PE=1 SV=1//4.64532e-137
Chr9	776141	776142	2	IP_peak_1515	2.68345	Promoter (<=1kb)	774227	775354	1128	-	Sp09G_g00202	Sp09G_t00202	-787	--	gnl|BL_ORD_ID|311943 sp|Q9FNN7|PP371_ARATH Pentatricopeptide repeat-containing protein At5g08510 OS=Arabidopsis thaliana OX=3702 GN=PCMP-E20 PE=2 SV=1//1.02971e-162
Chr9	1088470	1088471	2	IP_peak_1516	3.77869	Promoter (<=1kb)	1088996	1090514	1519	+	Sp09G_g00294	Sp09G_t00294	-525	--	-//-
Chr9	1218081	1218082	2	IP_peak_1517	2.99122	Promoter (1-2kb)	1215372	1216145	774	-	Sp09G_g00321	Sp09G_t00321	-1936	--	gnl|BL_ORD_ID|106405 sp|Q9M0L0|DRE1A_ARATH Dehydration-responsive element-binding protein 1A OS=Arabidopsis thaliana OX=3702 GN=DREB1A PE=1 SV=2//8.77766e-50
Chr9	1449931	1449932	2	IP_peak_1518	3.57505	Promoter (<=1kb)	1449672	1450004	333	-	Sp09G_g00386	Sp09G_t00386	72	--	gnl|BL_ORD_ID|427189 sp|O65695|SAU50_ARATH Auxin-responsive protein SAUR50 OS=Arabidopsis thaliana OX=3702 GN=SAUR50 PE=1 SV=1//6.54437e-45
Chr9	1558328	1558329	2	IP_peak_1519	2.86777	Exon (Sp09G_t00410/Sp09G_g00410, exon 32 of 78)	1547229	1570871	23643	+	Sp09G_g00410	Sp09G_t00410	11099	--	gnl|BL_ORD_ID|32086 sp|Q9M3G7|ATM_ARATH Serine/threonine-protein kinase ATM OS=Arabidopsis thaliana OX=3702 GN=ATM PE=2 SV=1//0
Chr9	1968214	1968215	2	IP_peak_1520	2.57505	Promoter (<=1kb)	1966234	1969208	2975	-	Sp09G_g00529	Sp09G_t00529	993	--	gnl|BL_ORD_ID|298373 sp|Q9ZUE0|PEK12_ARATH Proline-rich receptor-like protein kinase PERK12 OS=Arabidopsis thaliana OX=3702 GN=PERK12 PE=2 SV=2//0
Chr9	2138677	2138678	2	IP_peak_1521	2.47563	Promoter (<=1kb)	2133702	2139031	5330	-	Sp09G_g00571	Sp09G_t00571	353	--	gnl|BL_ORD_ID|146352 sp|Q8BKN5|GCP5_MOUSE Gamma-tubulin complex component 5 OS=Mus musculus OX=10090 GN=Tubgcp5 PE=2 SV=2//1.2224e-06
Chr9	2563032	2563033	2	IP_peak_1522	7.05668	Distal Intergenic	2547821	2551086	3266	-	Sp09G_g00686	Sp09G_t00686	-11946	--	gnl|BL_ORD_ID|3579 sp|Q39134|AAP3_ARATH Amino acid permease 3 OS=Arabidopsis thaliana OX=3702 GN=AAP3 PE=1 SV=2//6.22061e-12
Chr9	2871623	2871624	2	IP_peak_1523	4.50036	Distal Intergenic	2863616	2863846	231	+	Sp09G_g00744	Sp09G_t00744	8007	--	-//-
Chr9	2914954	2914955	2	IP_peak_1524	4.16936	Promoter (1-2kb)	2916448	2916897	450	+	Sp09G_g00751	Sp09G_t00751	-1493	--	gnl|BL_ORD_ID|45878 sp|Q9LDE2|BPC2_ARATH Protein BASIC PENTACYSTEINE2 OS=Arabidopsis thaliana OX=3702 GN=BPC2 PE=1 SV=1//2.40735e-11
Chr9	2940301	2940302	2	IP_peak_1525	2.79809	Distal Intergenic	2947082	2948277	1196	-	Sp09G_g00757	Sp09G_t00757	7975	--	gnl|BL_ORD_ID|466553 sp|I4DST8|TCEA1_TULGE Tuliposide A-converting enzyme 1, chloroplastic OS=Tulipa gesneriana OX=13306 GN=TCEA1 PE=1 SV=1//4.16727e-59
Chr9	3077031	3077032	2	IP_peak_1526	2.46286	Downstream (<1kb)	3074017	3076252	2236	+	Sp09G_g00778	Sp09G_t00778	3014	--	gnl|BL_ORD_ID|20378 sp|Q6DBG8|ARAD1_ARATH Probable arabinosyltransferase ARAD1 OS=Arabidopsis thaliana OX=3702 GN=ARAD1 PE=1 SV=1//1.10445e-61
Chr9	3511014	3511015	2	IP_peak_1527	2.31601	Distal Intergenic	3507464	3510089	2626	+	Sp09G_g00843	Sp09G_t00843	3550	--	gnl|BL_ORD_ID|523508 sp|O48788|Y2267_ARATH Probable inactive receptor kinase At2g26730 OS=Arabidopsis thaliana OX=3702 GN=At2g26730 PE=1 SV=1//4.90121e-178
Chr9	3601691	3601692	2	IP_peak_1528	2.99122	Distal Intergenic	3597316	3598427	1112	+	Sp09G_g00851	Sp09G_t00851	4375	--	gnl|BL_ORD_ID|234159 sp|P29136|MEP1_SOYBN Metalloendoproteinase 1 OS=Glycine max OX=3847 PE=1 SV=2//1.96561e-56
Chr9	3641137	3641138	2	IP_peak_1529	3.7213	Distal Intergenic	3651498	3655693	4196	+	Sp09G_g00852	Sp09G_t00852	-10360	--	gnl|BL_ORD_ID|142638 sp|Q8VYG2|GALAK_ARATH Galacturonokinase OS=Arabidopsis thaliana OX=3702 GN=GALAK PE=1 SV=1//4.91499e-153
Chr9	3659617	3659618	2	IP_peak_1530	2.31601	Promoter (1-2kb)	3660761	3661400	640	-	Sp09G_g00853	Sp09G_t00853	1782	--	-//-
Chr9	3691680	3691681	2	IP_peak_1531	6.31647	Distal Intergenic	3695625	3698106	2482	-	Sp09G_g00856	Sp09G_t00856	6425	--	gnl|BL_ORD_ID|260456 sp|Q6NQK2|NAC8_ARATH SUPPRESSOR OF GAMMA RESPONSE 1 OS=Arabidopsis thaliana OX=3702 GN=SOG1 PE=1 SV=1//3.74068e-146
Chr9	3700640	3700641	2	IP_peak_1532	2.31601	Promoter (2-3kb)	3695625	3698106	2482	-	Sp09G_g00856	Sp09G_t00856	-2534	--	gnl|BL_ORD_ID|260456 sp|Q6NQK2|NAC8_ARATH SUPPRESSOR OF GAMMA RESPONSE 1 OS=Arabidopsis thaliana OX=3702 GN=SOG1 PE=1 SV=1//3.74068e-146
Chr9	3742370	3742371	2	IP_peak_1533	3.7213	Promoter (1-2kb)	3740385	3743703	3319	-	Sp09G_g00860	Sp09G_t00860	1332	--	gnl|BL_ORD_ID|76797 sp|Q00IB6|CPL4_ARATH RNA polymerase II C-terminal domain phosphatase-like 4 OS=Arabidopsis thaliana OX=3702 GN=CPL4 PE=1 SV=1//6.56883e-150
Chr9	3889182	3889183	2	IP_peak_1534	3.7213	Distal Intergenic	3908535	3910542	2008	-	Sp09G_g00864	Sp09G_t00864	21359	--	-//-
Chr9	3911413	3911414	2	IP_peak_1535	3.7213	Promoter (<=1kb)	3908535	3910542	2008	-	Sp09G_g00864	Sp09G_t00864	-871	--	-//-
Chr9	3984132	3984133	2	IP_peak_1536	2.89655	Distal Intergenic	3956085	3961099	5015	-	Sp09G_g00866	Sp09G_t00866	-23033	--	gnl|BL_ORD_ID|201693 sp|P92960|KAT3_ARATH Potassium channel KAT3 OS=Arabidopsis thaliana OX=3702 GN=KAT3 PE=1 SV=1//0
Chr9	3987187	3987188	2	IP_peak_1537	7.43913	Distal Intergenic	3956085	3961099	5015	-	Sp09G_g00866	Sp09G_t00866	-26088	--	gnl|BL_ORD_ID|201693 sp|P92960|KAT3_ARATH Potassium channel KAT3 OS=Arabidopsis thaliana OX=3702 GN=KAT3 PE=1 SV=1//0
Chr9	4037681	4037682	2	IP_peak_1538	3.7213	Distal Intergenic	4031925	4032704	780	+	Sp09G_g00867	Sp09G_t00867	5756	--	gnl|BL_ORD_ID|234159 sp|P29136|MEP1_SOYBN Metalloendoproteinase 1 OS=Glycine max OX=3847 PE=1 SV=2//7.98896e-23
Chr9	4049822	4049823	2	IP_peak_1539	7.58998	Distal Intergenic	4031925	4032704	780	+	Sp09G_g00867	Sp09G_t00867	17897	--	gnl|BL_ORD_ID|234159 sp|P29136|MEP1_SOYBN Metalloendoproteinase 1 OS=Glycine max OX=3847 PE=1 SV=2//7.98896e-23
Chr9	4054639	4054640	2	IP_peak_1540	2.99122	Distal Intergenic	4031925	4032704	780	+	Sp09G_g00867	Sp09G_t00867	22714	--	gnl|BL_ORD_ID|234159 sp|P29136|MEP1_SOYBN Metalloendoproteinase 1 OS=Glycine max OX=3847 PE=1 SV=2//7.98896e-23
Chr9	4078011	4078012	2	IP_peak_1541	2.99122	Distal Intergenic	4109680	4110367	688	+	Sp09G_g00868	Sp09G_t00868	-31668	--	-//-
Chr9	4122756	4122757	2	IP_peak_1542	14.3006	Distal Intergenic	4111666	4112040	375	-	Sp09G_g00869	Sp09G_t00869	-10716	--	gnl|BL_ORD_ID|468076 sp|Q9M1E7|TET3_ARATH Tetraspanin-3 OS=Arabidopsis thaliana OX=3702 GN=TET3 PE=1 SV=1//1.55582e-18
Chr9	4126175	4126176	2	IP_peak_1543	9.57809	Distal Intergenic	4111666	4112040	375	-	Sp09G_g00869	Sp09G_t00869	-14135	--	gnl|BL_ORD_ID|468076 sp|Q9M1E7|TET3_ARATH Tetraspanin-3 OS=Arabidopsis thaliana OX=3702 GN=TET3 PE=1 SV=1//1.55582e-18
Chr9	4137915	4137916	2	IP_peak_1544	10.8689	Distal Intergenic	4111666	4112040	375	-	Sp09G_g00869	Sp09G_t00869	-25875	--	gnl|BL_ORD_ID|468076 sp|Q9M1E7|TET3_ARATH Tetraspanin-3 OS=Arabidopsis thaliana OX=3702 GN=TET3 PE=1 SV=1//1.55582e-18
Chr9	4150278	4150279	2	IP_peak_1545	10.6325	Distal Intergenic	4171961	4172488	528	-	Sp09G_g00870	Sp09G_t00870	22209	--	gnl|BL_ORD_ID|39422 sp|F4IK01|AUG1_ARATH AUGMIN subunit 1 OS=Arabidopsis thaliana OX=3702 GN=AUG1 PE=1 SV=1//1.94738e-22
Chr9	4287567	4287568	2	IP_peak_1546	2.31601	Promoter (2-3kb)	4285273	4285987	715	+	Sp09G_g00873	Sp09G_t00873	2294	--	-//-
Chr9	4490020	4490021	2	IP_peak_1547	2.31601	Promoter (1-2kb)	4488919	4490846	1928	+	Sp09G_g00893	Sp09G_t00893	1101	--	gnl|BL_ORD_ID|231164 sp|Q9SN86|MDHP_ARATH Malate dehydrogenase, chloroplastic OS=Arabidopsis thaliana OX=3702 GN=At3g47520 PE=1 SV=1//2.03602e-177
Chr9	4491211	4491212	2	IP_peak_1548	3.65643	Promoter (1-2kb)	4491229	4492473	1245	-	Sp09G_g00894	Sp09G_t00894	1261	--	gnl|BL_ORD_ID|355001 sp|Q9M9U9|RKD1_ARATH Protein RKD1 OS=Arabidopsis thaliana OX=3702 GN=RKD1 PE=3 SV=1//8.58502e-50
Chr9	4596037	4596038	2	IP_peak_1549	79.367	Promoter (<=1kb)	4593063	4595175	2113	-	Sp09G_g00912	Sp09G_t00912	-862	--	gnl|BL_ORD_ID|449323 sp|Q9SMM5|SWT11_ARATH Bidirectional sugar transporter SWEET11 OS=Arabidopsis thaliana OX=3702 GN=SWEET11 PE=1 SV=1//2.50941e-87
Chr9	4793376	4793377	2	IP_peak_1550	4.24057	Distal Intergenic	4798275	4850328	52054	+	Sp09G_g00947	Sp09G_t00947	-4898	--	gnl|BL_ORD_ID|345864 sp|O48670|RER1A_ARATH Protein RER1A OS=Arabidopsis thaliana OX=3702 GN=RER1A PE=1 SV=1//1.93909e-75
Chr9	4973946	4973947	2	IP_peak_1551	3.21415	Distal Intergenic	4968536	4970945	2410	-	Sp09G_g00968	Sp09G_t00968	-3001	--	gnl|BL_ORD_ID|129380 sp|Q9LM55|FBK8_ARATH F-box/kelch-repeat protein At1g22040 OS=Arabidopsis thaliana OX=3702 GN=At1g22040 PE=2 SV=1//0
Chr9	5059120	5059121	2	IP_peak_1552	2.99122	Promoter (<=1kb)	5058721	5059132	412	-	Sp09G_g00981	Sp09G_t00981	11	--	-//-
Chr10	31248	31249	2	IP_peak_161	2.76989	Promoter (1-2kb)	32448	35187	2740	+	Sp10G_g00008	Sp10G_t00008	-1199	--	gnl|BL_ORD_ID|427841 sp|Q9SKT3|SCAM1_ARATH Secretory carrier-associated membrane protein 1 OS=Arabidopsis thaliana OX=3702 GN=SCAMP1 PE=2 SV=1//4.91358e-100
Chr10	470643	470644	2	IP_peak_162	2.89655	Promoter (<=1kb)	468338	471420	3083	-	Sp10G_g00091	Sp10G_t00091	776	--	gnl|BL_ORD_ID|42914 sp|Q7XPY7|BGL14_ORYSJ Probable inactive beta-glucosidase 14 OS=Oryza sativa subsp. japonica OX=39947 GN=BGLU14 PE=2 SV=2//4.40112e-129
Chr10	1465887	1465888	2	IP_peak_163	4.28191	Distal Intergenic	1472172	1474653	2482	-	Sp10G_g00264	Sp10G_t00264	8765	--	gnl|BL_ORD_ID|193129 sp|Q921Y2|IMP3_MOUSE U3 small nucleolar ribonucleoprotein protein IMP3 OS=Mus musculus OX=10090 GN=Imp3 PE=2 SV=1//7.96534e-60
Chr10	1663206	1663207	2	IP_peak_164	4.36461	Distal Intergenic	1612448	1613116	669	+	Sp10G_g00283	Sp10G_t00283	50758	--	gnl|BL_ORD_ID|314080 sp|P08299|PR1A_TOBAC Pathogenesis-related protein 1A OS=Nicotiana tabacum OX=4097 PE=1 SV=1//1.46461e-56
Chr10	1686055	1686056	2	IP_peak_165	2.99122	Distal Intergenic	1738070	1739925	1856	-	Sp10G_g00284	Sp10G_t00284	53869	--	gnl|BL_ORD_ID|83121 sp|Q9LT10|CXE18_ARATH Probable carboxylesterase 18 OS=Arabidopsis thaliana OX=3702 GN=CXE18 PE=1 SV=1//3.14509e-125
Chr10	1737957	1737958	2	IP_peak_166	2.75229	Promoter (1-2kb)	1738070	1739925	1856	-	Sp10G_g00284	Sp10G_t00284	1967	--	gnl|BL_ORD_ID|83121 sp|Q9LT10|CXE18_ARATH Probable carboxylesterase 18 OS=Arabidopsis thaliana OX=3702 GN=CXE18 PE=1 SV=1//3.14509e-125
Chr10	1741070	1741071	2	IP_peak_167	3.62066	Promoter (1-2kb)	1738070	1739925	1856	-	Sp10G_g00284	Sp10G_t00284	-1145	--	gnl|BL_ORD_ID|83121 sp|Q9LT10|CXE18_ARATH Probable carboxylesterase 18 OS=Arabidopsis thaliana OX=3702 GN=CXE18 PE=1 SV=1//3.14509e-125
Chr10	1758239	1758240	2	IP_peak_168	46.2441	Distal Intergenic	1738070	1739925	1856	-	Sp10G_g00284	Sp10G_t00284	-18314	--	gnl|BL_ORD_ID|83121 sp|Q9LT10|CXE18_ARATH Probable carboxylesterase 18 OS=Arabidopsis thaliana OX=3702 GN=CXE18 PE=1 SV=1//3.14509e-125
Chr10	1784093	1784094	2	IP_peak_169	4.47814	Distal Intergenic	1793280	1793791	512	-	Sp10G_g00285	Sp10G_t00285	9697	--	gnl|BL_ORD_ID|326015 sp|Q9LQL2|PTR14_ARATH Protein NRT1/ PTR FAMILY 7.3 OS=Arabidopsis thaliana OX=3702 GN=NPF7.3 PE=1 SV=2//3.62177e-46
Chr10	1796082	1796083	2	IP_peak_170	3.40041	Promoter (2-3kb)	1793280	1793791	512	-	Sp10G_g00285	Sp10G_t00285	-2291	--	gnl|BL_ORD_ID|326015 sp|Q9LQL2|PTR14_ARATH Protein NRT1/ PTR FAMILY 7.3 OS=Arabidopsis thaliana OX=3702 GN=NPF7.3 PE=1 SV=2//3.62177e-46
Chr10	1826210	1826211	2	IP_peak_171	5.81227	Promoter (1-2kb)	1822616	1824405	1790	-	Sp10G_g00288	Sp10G_t00288	-1805	--	gnl|BL_ORD_ID|11905 sp|Q9FK51|AGLUP_ARATH ADP-glucose phosphorylase OS=Arabidopsis thaliana OX=3702 GN=At5g18200 PE=1 SV=1//3.73824e-129
Chr10	1836420	1836421	2	IP_peak_172	2.46057	Distal Intergenic	1822616	1824405	1790	-	Sp10G_g00288	Sp10G_t00288	-12015	--	gnl|BL_ORD_ID|11905 sp|Q9FK51|AGLUP_ARATH ADP-glucose phosphorylase OS=Arabidopsis thaliana OX=3702 GN=At5g18200 PE=1 SV=1//3.73824e-129
Chr10	1857276	1857277	2	IP_peak_173	30.4947	Distal Intergenic	1852217	1854101	1885	-	Sp10G_g00289	Sp10G_t00289	-3175	--	-//-
Chr10	1875726	1875727	2	IP_peak_174	3.77869	Distal Intergenic	1852217	1854101	1885	-	Sp10G_g00289	Sp10G_t00289	-21625	--	-//-
Chr10	1878213	1878214	2	IP_peak_175	4.50036	Distal Intergenic	1852217	1854101	1885	-	Sp10G_g00289	Sp10G_t00289	-24112	--	-//-
Chr10	1890039	1890040	2	IP_peak_176	2.31601	Distal Intergenic	1908284	1910020	1737	+	Sp10G_g00290	Sp10G_t00290	-18244	--	-//-
Chr10	1915703	1915704	2	IP_peak_177	3.7213	Promoter (<=1kb)	1914044	1914973	930	-	Sp10G_g00292	Sp10G_t00292	-730	--	-//-
Chr10	1919808	1919809	2	IP_peak_178	2.6527	Distal Intergenic	1914044	1914973	930	-	Sp10G_g00292	Sp10G_t00292	-4835	--	-//-
Chr10	1960312	1960313	2	IP_peak_179	4.32444	Distal Intergenic	1973908	1976004	2097	+	Sp10G_g00296	Sp10G_t00296	-13595	--	gnl|BL_ORD_ID|468689 sp|Q39237|TGA1_ARATH Transcription factor TGA1 OS=Arabidopsis thaliana OX=3702 GN=TGA1 PE=1 SV=2//5.24516e-124
Chr10	1985057	1985058	2	IP_peak_180	3.28542	Distal Intergenic	1973908	1976004	2097	+	Sp10G_g00296	Sp10G_t00296	11149	--	gnl|BL_ORD_ID|468689 sp|Q39237|TGA1_ARATH Transcription factor TGA1 OS=Arabidopsis thaliana OX=3702 GN=TGA1 PE=1 SV=2//5.24516e-124
Chr10	2016365	2016366	2	IP_peak_181	4.1788	Distal Intergenic	2027518	2031445	3928	+	Sp10G_g00298	Sp10G_t00298	-11152	--	gnl|BL_ORD_ID|269651 sp|P36859|NIA_PETHY Nitrate reductase [NADH] OS=Petunia hybrida OX=4102 GN=NIA PE=2 SV=1//0
Chr10	2022268	2022269	2	IP_peak_182	2.31601	Distal Intergenic	2027518	2031445	3928	+	Sp10G_g00298	Sp10G_t00298	-5249	--	gnl|BL_ORD_ID|269651 sp|P36859|NIA_PETHY Nitrate reductase [NADH] OS=Petunia hybrida OX=4102 GN=NIA PE=2 SV=1//0
Chr10	2032194	2032195	2	IP_peak_183	10.4237	Distal Intergenic	2027518	2031445	3928	+	Sp10G_g00298	Sp10G_t00298	4676	--	gnl|BL_ORD_ID|269651 sp|P36859|NIA_PETHY Nitrate reductase [NADH] OS=Petunia hybrida OX=4102 GN=NIA PE=2 SV=1//0
Chr10	2074214	2074215	2	IP_peak_184	2.31601	Distal Intergenic	2053592	2055329	1738	+	Sp10G_g00299	Sp10G_t00299	20622	--	gnl|BL_ORD_ID|304680 sp|Q56YP2|PI5K1_ARATH Phosphatidylinositol 4-phosphate 5-kinase 1 OS=Arabidopsis thaliana OX=3702 GN=PIP5K1 PE=1 SV=1//7.9684e-06
Chr10	2234138	2234139	2	IP_peak_185	8.95516	Distal Intergenic	2203859	2205476	1618	-	Sp10G_g00305	Sp10G_t00305	-28662	--	gnl|BL_ORD_ID|159575 sp|F4JTE7|GPP1_ARATH (DL)-glycerol-3-phosphatase 1, mitochondrial OS=Arabidopsis thaliana OX=3702 GN=GPP1 PE=1 SV=1//9.11118e-132
Chr10	2262843	2262844	2	IP_peak_186	13.867	Distal Intergenic	2203859	2205476	1618	-	Sp10G_g00305	Sp10G_t00305	-57367	--	gnl|BL_ORD_ID|159575 sp|F4JTE7|GPP1_ARATH (DL)-glycerol-3-phosphatase 1, mitochondrial OS=Arabidopsis thaliana OX=3702 GN=GPP1 PE=1 SV=1//9.11118e-132
Chr10	2289805	2289806	2	IP_peak_187a	5.80286	Distal Intergenic	2349269	2352026	2758	-	Sp10G_g00306	Sp10G_t00306	62220	--	-//-
Chr10	2290073	2290074	2	IP_peak_187b	5.71276	Distal Intergenic	2349269	2352026	2758	-	Sp10G_g00306	Sp10G_t00306	61952	--	-//-
Chr10	2291560	2291561	2	IP_peak_188	10.462	Distal Intergenic	2349269	2352026	2758	-	Sp10G_g00306	Sp10G_t00306	60465	--	-//-
Chr10	2292602	2292603	2	IP_peak_189	11.5861	Distal Intergenic	2349269	2352026	2758	-	Sp10G_g00306	Sp10G_t00306	59423	--	-//-
Chr10	2351566	2351567	2	IP_peak_190	5.03024	Promoter (<=1kb)	2349269	2352026	2758	-	Sp10G_g00306	Sp10G_t00306	459	--	-//-
Chr10	2360835	2360836	2	IP_peak_191	4.05867	Distal Intergenic	2349269	2352026	2758	-	Sp10G_g00306	Sp10G_t00306	-8809	--	-//-
Chr10	2400486	2400487	2	IP_peak_192	4.00041	Distal Intergenic	2417292	2419675	2384	+	Sp10G_g00307	Sp10G_t00307	-16805	--	gnl|BL_ORD_ID|463725 sp|B9DG24|TAF7_ARATH Transcription initiation factor TFIID subunit 7 OS=Arabidopsis thaliana OX=3702 GN=TAF7 PE=1 SV=1//1.14782e-60
Chr10	2518262	2518263	2	IP_peak_193	7.53384	Promoter (2-3kb)	2518762	2521119	2358	-	Sp10G_g00313	Sp10G_t00313	2856	--	-//-
Chr10	2616707	2616708	2	IP_peak_194	2.99122	Distal Intergenic	2626804	2629295	2492	+	Sp10G_g00326	Sp10G_t00326	-10096	--	-//-
Chr10	2621689	2621690	2	IP_peak_195	3.67765	Distal Intergenic	2626804	2629295	2492	+	Sp10G_g00326	Sp10G_t00326	-5114	--	-//-
Chr10	2691717	2691718	2	IP_peak_196	2.99122	Distal Intergenic	2686409	2689711	3303	+	Sp10G_g00335	Sp10G_t00335	5308	--	gnl|BL_ORD_ID|172455 sp|Q84N34|HHP2_ARATH Heptahelical transmembrane protein 2 OS=Arabidopsis thaliana OX=3702 GN=HHP2 PE=2 SV=1//1.1138e-115
Chr10	2752583	2752584	2	IP_peak_197	4.7578	Promoter (2-3kb)	2750328	2753750	3423	+	Sp10G_g00342	Sp10G_t00342	2255	--	gnl|BL_ORD_ID|279021 sp|Q8VXZ0|NUD20_ARATH Nudix hydrolase 20, chloroplastic OS=Arabidopsis thaliana OX=3702 GN=NUDT20 PE=2 SV=1//7.22061e-152
Chr10	2925099	2925100	2	IP_peak_198	39.6852	Promoter (1-2kb)	2922677	2923897	1221	-	Sp10G_g00372	Sp10G_t00372	-1202	--	-//-
Chr10	3134887	3134888	2	IP_peak_199	2.60321	Downstream (<1kb)	3134942	3138248	3307	-	Sp10G_g00406	Sp10G_t00406	3360	--	gnl|BL_ORD_ID|348422 sp|Q8GY84|RH10_ARATH DEAD-box ATP-dependent RNA helicase 10 OS=Arabidopsis thaliana OX=3702 GN=RH10 PE=1 SV=2//0
Chr10	3463851	3463852	2	IP_peak_200	2.68345	Promoter (1-2kb)	3465641	3466500	860	+	Sp10G_g00483	Sp10G_t00483	-1789	--	-//-
Chr10	3499714	3499715	2	IP_peak_201	19.4496	Promoter (1-2kb)	3498069	3499363	1295	+	Sp10G_g00491	Sp10G_t00491	1645	--	gnl|BL_ORD_ID|290563 sp|P42731|PABP2_ARATH Polyadenylate-binding protein 2 OS=Arabidopsis thaliana OX=3702 GN=PAB2 PE=1 SV=1//9.7465e-07
Chr10	3554792	3554793	2	IP_peak_202	3.51219	Promoter (1-2kb)	3553565	3556406	2842	-	Sp10G_g00504	Sp10G_t00504	1613	--	gnl|BL_ORD_ID|43198 sp|Q9SFZ3|BH110_ARATH Transcription factor bHLH110 OS=Arabidopsis thaliana OX=3702 GN=BHLH110 PE=2 SV=2//1.78263e-52
Chr10	3577812	3577813	2	IP_peak_203	6.6275	Distal Intergenic	3572552	3574348	1797	-	Sp10G_g00508	Sp10G_t00508	-3464	--	gnl|BL_ORD_ID|434744 sp|Q9XGX0|SHI_ARATH Protein SHORT INTERNODES OS=Arabidopsis thaliana OX=3702 GN=SHI PE=1 SV=1//3.11594e-47
Chr10	3728662	3728663	2	IP_peak_204	2.31601	Promoter (<=1kb)	3726369	3729025	2657	-	Sp10G_g00546	Sp10G_t00546	362	--	gnl|BL_ORD_ID|527352 sp|Q9LF88|Y3304_ARATH Late embryogenesis abundant protein At3g53040 OS=Arabidopsis thaliana OX=3702 GN=At3g53040 PE=2 SV=1//4.2455e-08
Chr10	3887552	3887553	2	IP_peak_205	8.98805	Promoter (<=1kb)	3885782	3886885	1104	-	Sp10G_g00582	Sp10G_t00582	-667	--	gnl|BL_ORD_ID|308583 sp|Q43062|PME_PRUPE Pectinesterase/pectinesterase inhibitor PPE8B OS=Prunus persica OX=3760 PE=2 SV=1//3.83853e-112
Chr10	3995572	3995573	2	IP_peak_206	2.91715	Promoter (<=1kb)	3992829	3995779	2951	-	Sp10G_g00602	Sp10G_t00602	206	--	gnl|BL_ORD_ID|263807 sp|Q94C70|NAT2_ARATH Nucleobase-ascorbate transporter 2 OS=Arabidopsis thaliana OX=3702 GN=NAT2 PE=2 SV=2//0
Chr10	4001329	4001330	2	IP_peak_207	6.31545	Distal Intergenic	3997937	4000059	2123	+	Sp10G_g00603	Sp10G_t00603	3392	--	gnl|BL_ORD_ID|64530 sp|Q9SN43|CIPKC_ARATH CBL-interacting serine/threonine-protein kinase 12 OS=Arabidopsis thaliana OX=3702 GN=CIPK12 PE=1 SV=1//0
Chr10	4006603	4006604	2	IP_peak_208	30.1909	Promoter (1-2kb)	4007635	4009239	1605	+	Sp10G_g00605	Sp10G_t00605	-1031	--	gnl|BL_ORD_ID|62141 sp|Q8LGR0|CHE1_CHEAL Pollen allergen Che a 1 OS=Chenopodium album OX=3559 PE=1 SV=1//5.61678e-10
Chr10	4293840	4293841	2	IP_peak_209	3.88351	Promoter (1-2kb)	4290577	4291909	1333	-	Sp10G_g00672	Sp10G_t00672	-1931	--	-//-
Chr10	4373351	4373352	2	IP_peak_210	3.15895	Promoter (1-2kb)	4374467	4379445	4979	+	Sp10G_g00697	Sp10G_t00697	-1115	--	gnl|BL_ORD_ID|760 sp|Q9XGR4|2AB2A_ARATH Serine/threonine protein phosphatase 2A regulatory subunit B&apos;&apos;alpha OS=Arabidopsis thaliana OX=3702 GN=B&apos;&apos;ALPHA PE=1 SV=1//0
Chr10	4464858	4464859	2	IP_peak_211	2.30735	Promoter (2-3kb)	4464354	4466955	2602	-	Sp10G_g00724	Sp10G_t00724	2096	--	gnl|BL_ORD_ID|552890 sp|Q9SHY2|YSL7_ARATH Probable metal-nicotianamine transporter YSL7 OS=Arabidopsis thaliana OX=3702 GN=YSL7 PE=2 SV=1//0
Chr10	4541123	4541124	2	IP_peak_212	3.7213	Promoter (1-2kb)	4539418	4542855	3438	-	Sp10G_g00746	Sp10G_t00746	1731	--	gnl|BL_ORD_ID|438221 sp|Q9FMT4|SNF12_ARATH SWI/SNF complex component SNF12 homolog OS=Arabidopsis thaliana OX=3702 GN=At5g14170 PE=1 SV=1//0
Chr10	4730248	4730249	2	IP_peak_213	3.04873	Promoter (<=1kb)	4729478	4731062	1585	-	Sp10G_g00802	Sp10G_t00802	813	--	gnl|BL_ORD_ID|39694 sp|P33083|AX6B_SOYBN Auxin-induced protein 6B OS=Glycine max OX=3847 PE=2 SV=1//1.14399e-17
Chr10	4899453	4899454	2	IP_peak_214	4.12039	Distal Intergenic	4888942	4889822	881	-	Sp10G_g00842	Sp10G_t00842	-9631	--	-//-
Chr10	4941185	4941186	2	IP_peak_215	4.75363	Promoter (<=1kb)	4941015	4942361	1347	+	Sp10G_g00849	Sp10G_t00849	170	--	gnl|BL_ORD_ID|491169 sp|Q9SYZ7|U496A_ARATH UPF0496 protein At4g34320 OS=Arabidopsis thaliana OX=3702 GN=At4g34320 PE=2 SV=1//5.19724e-169
Chr10	4964482	4964483	2	IP_peak_216	2.61974	Promoter (<=1kb)	4962760	4964199	1440	-	Sp10G_g00858	Sp10G_t00858	-283	--	gnl|BL_ORD_ID|428040 sp|Q9AT54|SCGT_TOBAC Scopoletin glucosyltransferase OS=Nicotiana tabacum OX=4097 GN=TOGT1 PE=1 SV=1//0
Chr11	328892	328893	2	IP_peak_217	2.62683	3' UTR	325509	325870	362	-	Sp11G_g00085	Sp11G_t00085	-3022	--	-//-
Chr11	376622	376623	2	IP_peak_218	25.5046	Promoter (<=1kb)	376672	378507	1836	+	Sp11G_g00095	Sp11G_t00095	-49	--	gnl|BL_ORD_ID|494545 sp|G3FIN9|UGTK5_MANES Linamarin synthase 2 OS=Manihot esculenta OX=3983 GN=UGT85K5 PE=1 SV=1//0
Chr11	689803	689804	2	IP_peak_219	2.44564	Exon (Sp11G_t00176/Sp11G_g00176, exon 13 of 13)	689317	693429	4113	-	Sp11G_g00176	Sp11G_t00176	3625	--	gnl|BL_ORD_ID|273841 sp|Q9S9N8|NRAM6_ARATH Metal transporter Nramp6 OS=Arabidopsis thaliana OX=3702 GN=NRAMP6 PE=2 SV=2//0
Chr11	695413	695414	2	IP_peak_220	4.08585	Promoter (<=1kb)	694824	698274	3451	+	Sp11G_g00177	Sp11G_t00177	589	--	gnl|BL_ORD_ID|521452 sp|Q9SAH3|Y1887_ARATH Putative receptor-like protein kinase At1g80870 OS=Arabidopsis thaliana OX=3702 GN=At1g80870 PE=3 SV=1//3.01697e-150
Chr11	1929335	1929336	2	IP_peak_221	2.54655	Promoter (2-3kb)	1927106	1931590	4485	+	Sp11G_g00435	Sp11G_t00435	2229	--	gnl|BL_ORD_ID|290563 sp|P42731|PABP2_ARATH Polyadenylate-binding protein 2 OS=Arabidopsis thaliana OX=3702 GN=PAB2 PE=1 SV=1//0
Chr11	2176108	2176109	2	IP_peak_222	3.09359	Promoter (1-2kb)	2141062	2175076	34015	-	Sp11G_g00478	Sp11G_t00478	-1032	--	gnl|BL_ORD_ID|506667 sp|Q54LB8|VP13A_DICDI Putative vacuolar protein sorting-associated protein 13A OS=Dictyostelium discoideum OX=44689 GN=vps13A PE=2 SV=1//5.2827e-16
Chr11	2364283	2364284	2	IP_peak_223	3.40041	Promoter (<=1kb)	2363657	2366946	3290	+	Sp11G_g00504	Sp11G_t00504	626	--	gnl|BL_ORD_ID|520076 sp|O64793|Y1675_ARATH G-type lectin S-receptor-like serine/threonine-protein kinase At1g67520 OS=Arabidopsis thaliana OX=3702 GN=At1g67520 PE=2 SV=3//2.30528e-162
Chr11	2521800	2521801	2	IP_peak_224	2.81938	Distal Intergenic	2515372	2517013	1642	+	Sp11G_g00536	Sp11G_t00536	6428	--	gnl|BL_ORD_ID|353621 sp|P36688|RK12_NICSY 50S ribosomal protein L12, chloroplastic OS=Nicotiana sylvestris OX=4096 PE=2 SV=1//4.00294e-43
Chr11	2544708	2544709	2	IP_peak_225	4.13193	Distal Intergenic	2550565	2553003	2439	+	Sp11G_g00538	Sp11G_t00538	-5856	--	gnl|BL_ORD_ID|293072 sp|Q8W4F1|PAP10_ARATH Probable plastid-lipid-associated protein 10, chloroplastic OS=Arabidopsis thaliana OX=3702 GN=PAP10 PE=1 SV=1//1.3396e-116
Chr11	2649588	2649589	2	IP_peak_226	2.99122	Promoter (1-2kb)	2647579	2650970	3392	-	Sp11G_g00552	Sp11G_t00552	1381	--	gnl|BL_ORD_ID|305442 sp|O23945|PINS_FRAVE (-)-alpha-pinene synthase OS=Fragaria vesca OX=57918 PE=1 SV=2//3.24822e-133
Chr11	2678682	2678683	2	IP_peak_227	2.61974	Distal Intergenic	2664829	2667869	3041	-	Sp11G_g00554	Sp11G_t00554	-10813	--	gnl|BL_ORD_ID|40140 sp|O81906|B120_ARATH G-type lectin S-receptor-like serine/threonine-protein kinase B120 OS=Arabidopsis thaliana OX=3702 GN=B120 PE=2 SV=1//0
Chr11	2931035	2931036	2	IP_peak_228	2.82003	Exon (Sp11G_t00574/Sp11G_g00574, exon 7 of 8)	2927714	2932318	4605	+	Sp11G_g00574	Sp11G_t00574	3321	--	gnl|BL_ORD_ID|488442 sp|Q9MAH1|TTL1_ARATH TPR repeat-containing thioredoxin TTL1 OS=Arabidopsis thaliana OX=3702 GN=TTL1 PE=1 SV=1//0
Chr11	2936671	2936672	2	IP_peak_229	4.27651	Distal Intergenic	2941345	2942192	848	+	Sp11G_g00575	Sp11G_t00575	-4673	--	gnl|BL_ORD_ID|223598 sp|Q9ZVA0|LSH7_ARATH Protein LIGHT-DEPENDENT SHORT HYPOCOTYLS 7 OS=Arabidopsis thaliana OX=3702 GN=LSH7 PE=1 SV=1//8.17564e-70
Chr11	2999723	2999724	2	IP_peak_230	2.4947	Promoter (2-3kb)	2999067	3002095	3029	-	Sp11G_g00579	Sp11G_t00579	2371	--	-//-
Chr11	3004080	3004081	2	IP_peak_231	7.48039	Promoter (1-2kb)	2999067	3002095	3029	-	Sp11G_g00579	Sp11G_t00579	-1985	--	-//-
Chr11	3097961	3097962	2	IP_peak_232	2.32832	Promoter (2-3kb)	3095309	3095959	651	-	Sp11G_g00586	Sp11G_t00586	-2002	--	gnl|BL_ORD_ID|101660 sp|Q24133|DNAJ1_DROME DnaJ protein homolog 1 OS=Drosophila melanogaster OX=7227 GN=DnaJ-1 PE=1 SV=3//3.29463e-13
Chr11	3148167	3148168	2	IP_peak_233	4.27503	Distal Intergenic	3155460	3161524	6065	+	Sp11G_g00587	Sp11G_t00587	-7292	--	gnl|BL_ORD_ID|31141 sp|Q6PWU2|ATESY_VITVI (-)-alpha-terpineol synthase OS=Vitis vinifera OX=29760 PE=1 SV=1//2.7834e-162
Chr11	3238099	3238100	2	IP_peak_234	3.77869	Promoter (1-2kb)	3236769	3237859	1091	+	Sp11G_g00593	Sp11G_t00593	1330	--	gnl|BL_ORD_ID|166998 sp|P46604|HAT22_ARATH Homeobox-leucine zipper protein HAT22 OS=Arabidopsis thaliana OX=3702 GN=HAT22 PE=1 SV=1//1.50736e-47
Chr11	3332785	3332786	2	IP_peak_235	9.10858	Distal Intergenic	3316294	3317148	855	-	Sp11G_g00597	Sp11G_t00597	-15637	--	-//-
Chr11	3383617	3383618	2	IP_peak_236	2.99122	Distal Intergenic	3444826	3446385	1560	+	Sp11G_g00598	Sp11G_t00598	-61208	--	gnl|BL_ORD_ID|532886 sp|Q9FLE8|Y5986_ARATH Uncharacterized protein At5g39865 OS=Arabidopsis thaliana OX=3702 GN=At5g39865 PE=2 SV=1//4.04748e-32
Chr11	3478807	3478808	2	IP_peak_237	4.53616	Promoter (<=1kb)	3476510	3478210	1701	-	Sp11G_g00605	Sp11G_t00605	-597	--	-//-
Chr11	3515144	3515145	2	IP_peak_238	39.7996	Downstream (2-3kb)	3517720	3522200	4481	-	Sp11G_g00609	Sp11G_t00609	7055	--	gnl|BL_ORD_ID|554818 sp|Q7XA86|ZDH11_ARATH Protein S-acyltransferase 10 OS=Arabidopsis thaliana OX=3702 GN=PAT10 PE=1 SV=1//2.06855e-92
Chr11	3584360	3584361	2	IP_peak_239	4.36896	Promoter (<=1kb)	3582133	3583918	1786	-	Sp11G_g00612	Sp11G_t00612	-442	--	gnl|BL_ORD_ID|318307 sp|O24030|PSA7_SOLLC Proteasome subunit alpha type-7 OS=Solanum lycopersicum OX=4081 GN=PAD1 PE=2 SV=1//4.14974e-154
Chr11	3611312	3611313	2	IP_peak_240	46.0602	Promoter (1-2kb)	3613048	3615813	2766	+	Sp11G_g00615	Sp11G_t00615	-1735	--	-//-
Chr11	4149953	4149954	2	IP_peak_241	18.1641	Promoter (1-2kb)	4150696	4151192	497	-	Sp11G_g00698	Sp11G_t00698	1238	--	gnl|BL_ORD_ID|320059 sp|B1NWE6|PSBC_MANES Photosystem II CP43 reaction center protein OS=Manihot esculenta OX=3983 GN=psbC PE=3 SV=1//1.84997e-17
Chr11	4150763	4150764	2	IP_peak_242	167.622	Promoter (<=1kb)	4150696	4151192	497	-	Sp11G_g00698	Sp11G_t00698	428	--	gnl|BL_ORD_ID|320059 sp|B1NWE6|PSBC_MANES Photosystem II CP43 reaction center protein OS=Manihot esculenta OX=3983 GN=psbC PE=3 SV=1//1.84997e-17
Chr11	4429928	4429929	2	IP_peak_243	8.02196	Distal Intergenic	4423277	4426370	3094	-	Sp11G_g00744	Sp11G_t00744	-3558	--	gnl|BL_ORD_ID|448184 sp|F4I316|SUN3_ARATH SUN domain-containing protein 3 OS=Arabidopsis thaliana OX=3702 GN=SUN3 PE=1 SV=1//3.04048e-131
Chr11	5045837	5045838	2	IP_peak_244	123.441	Promoter (<=1kb)	5045588	5045865	278	+	Sp11G_g00889	Sp11G_t00889	249	--	gnl|BL_ORD_ID|540181 sp|P61844|YCF3_SINAL Photosystem I assembly protein Ycf3 OS=Sinapis alba OX=3728 GN=ycf3 PE=3 SV=1//1.04179e-44
Chr11	5152230	5152231	2	IP_peak_245	3.32094	Promoter (2-3kb)	5147912	5150180	2269	-	Sp11G_g00909	Sp11G_t00909	-2050	--	gnl|BL_ORD_ID|553993 sp|Q2V3L3|YY1_ARATH Zinc finger transcription factor YY1 OS=Arabidopsis thaliana OX=3702 GN=YY1 PE=1 SV=1//1.90936e-104
Chr11	5166793	5166794	2	IP_peak_246	3.65643	Distal Intergenic	5155713	5159753	4041	-	Sp11G_g00910	Sp11G_t00910	-7040	--	gnl|BL_ORD_ID|41048 sp|O49545|BAME1_ARATH Leucine-rich repeat receptor-like serine/threonine-protein kinase BAM1 OS=Arabidopsis thaliana OX=3702 GN=BAM1 PE=1 SV=1//0
Chr12	222037	222038	2	IP_peak_247	8.28796	Promoter (1-2kb)	215945	220939	4995	-	Sp12G_g00043	Sp12G_t00043	-1098	--	gnl|BL_ORD_ID|166963 sp|O80528|HASP_ARATH Serine/threonine-protein kinase haspin homolog OS=Arabidopsis thaliana OX=3702 GN=HASPIN PE=1 SV=1//0
Chr12	282321	282322	2	IP_peak_248	2.58465	Promoter (2-3kb)	279877	285507	5631	+	Sp12G_g00062	Sp12G_t00062	2444	--	gnl|BL_ORD_ID|442490 sp|Q9STN3|SPT51_ARATH Putative transcription elongation factor SPT5 homolog 1 OS=Arabidopsis thaliana OX=3702 GN=At4g08350 PE=1 SV=2//0
Chr12	1259641	1259642	2	IP_peak_249	4.12729	Promoter (<=1kb)	1258108	1260442	2335	-	Sp12G_g00262	Sp12G_t00262	800	--	gnl|BL_ORD_ID|299387 sp|Q9FLC0|PER52_ARATH Peroxidase 52 OS=Arabidopsis thaliana OX=3702 GN=PER52 PE=2 SV=1//2.40413e-153
Chr12	1529097	1529098	2	IP_peak_250	6.79508	Promoter (<=1kb)	1529698	1530084	387	+	Sp12G_g00310	Sp12G_t00310	-600	--	-//-
Chr12	1766678	1766679	2	IP_peak_251	6.47712	Distal Intergenic	1759694	1759996	303	-	Sp12G_g00328	Sp12G_t00328	-6682	--	-//-
Chr12	1800988	1800989	2	IP_peak_252	3.74333	Promoter (<=1kb)	1799898	1801126	1229	-	Sp12G_g00330	Sp12G_t00330	137	--	gnl|BL_ORD_ID|299401 sp|Q9FMR0|PER60_ARATH Peroxidase 60 OS=Arabidopsis thaliana OX=3702 GN=PER60 PE=1 SV=1//5.90134e-107
Chr12	2317169	2317170	2	IP_peak_253	184.168	Promoter (<=1kb)	2317069	2317789	721	-	Sp12G_g00389	Sp12G_t00389	619	--	gnl|BL_ORD_ID|541343 sp|Q3BAI2|YCX91_PHAAO Uncharacterized protein ORF91 OS=Phalaenopsis aphrodite subsp. formosana OX=308872 PE=4 SV=1//1.28895e-11
Chr12	2317712	2317713	2	IP_peak_254a	189.621	Promoter (<=1kb)	2317069	2317789	721	-	Sp12G_g00389	Sp12G_t00389	76	--	gnl|BL_ORD_ID|541343 sp|Q3BAI2|YCX91_PHAAO Uncharacterized protein ORF91 OS=Phalaenopsis aphrodite subsp. formosana OX=308872 PE=4 SV=1//1.28895e-11
Chr12	2318209	2318210	2	IP_peak_254b	195.468	Promoter (<=1kb)	2317069	2317789	721	-	Sp12G_g00389	Sp12G_t00389	-420	--	gnl|BL_ORD_ID|541343 sp|Q3BAI2|YCX91_PHAAO Uncharacterized protein ORF91 OS=Phalaenopsis aphrodite subsp. formosana OX=308872 PE=4 SV=1//1.28895e-11
Chr12	2321813	2321814	2	IP_peak_255a	11.5505	Distal Intergenic	2317069	2317789	721	-	Sp12G_g00389	Sp12G_t00389	-4024	--	gnl|BL_ORD_ID|541343 sp|Q3BAI2|YCX91_PHAAO Uncharacterized protein ORF91 OS=Phalaenopsis aphrodite subsp. formosana OX=308872 PE=4 SV=1//1.28895e-11
Chr12	2322099	2322100	2	IP_peak_255b	18.7856	Distal Intergenic	2317069	2317789	721	-	Sp12G_g00389	Sp12G_t00389	-4310	--	gnl|BL_ORD_ID|541343 sp|Q3BAI2|YCX91_PHAAO Uncharacterized protein ORF91 OS=Phalaenopsis aphrodite subsp. formosana OX=308872 PE=4 SV=1//1.28895e-11
Chr12	2331202	2331203	2	IP_peak_256	13.3531	Distal Intergenic	2317069	2317789	721	-	Sp12G_g00389	Sp12G_t00389	-13413	--	gnl|BL_ORD_ID|541343 sp|Q3BAI2|YCX91_PHAAO Uncharacterized protein ORF91 OS=Phalaenopsis aphrodite subsp. formosana OX=308872 PE=4 SV=1//1.28895e-11
Chr12	2331919	2331920	2	IP_peak_257	13.2768	Distal Intergenic	2317069	2317789	721	-	Sp12G_g00389	Sp12G_t00389	-14130	--	gnl|BL_ORD_ID|541343 sp|Q3BAI2|YCX91_PHAAO Uncharacterized protein ORF91 OS=Phalaenopsis aphrodite subsp. formosana OX=308872 PE=4 SV=1//1.28895e-11
Chr12	2333489	2333490	2	IP_peak_258	25.0748	Distal Intergenic	2317069	2317789	721	-	Sp12G_g00389	Sp12G_t00389	-15700	--	gnl|BL_ORD_ID|541343 sp|Q3BAI2|YCX91_PHAAO Uncharacterized protein ORF91 OS=Phalaenopsis aphrodite subsp. formosana OX=308872 PE=4 SV=1//1.28895e-11
Chr12	2365359	2365360	2	IP_peak_259a	4.56632	Distal Intergenic	2351440	2353884	2445	+	Sp12G_g00390	Sp12G_t00390	13919	--	gnl|BL_ORD_ID|310725 sp|Q9ZT94|POLR2_ARATH Retrovirus-related Pol polyprotein from transposon RE2 OS=Arabidopsis thaliana OX=3702 GN=RE2 PE=4 SV=1//8.38375e-126
Chr12	2365642	2365643	2	IP_peak_259b	60.2478	Distal Intergenic	2351440	2353884	2445	+	Sp12G_g00390	Sp12G_t00390	14202	--	gnl|BL_ORD_ID|310725 sp|Q9ZT94|POLR2_ARATH Retrovirus-related Pol polyprotein from transposon RE2 OS=Arabidopsis thaliana OX=3702 GN=RE2 PE=4 SV=1//8.38375e-126
Chr12	2367764	2367765	2	IP_peak_260	6.97994	Distal Intergenic	2351440	2353884	2445	+	Sp12G_g00390	Sp12G_t00390	16324	--	gnl|BL_ORD_ID|310725 sp|Q9ZT94|POLR2_ARATH Retrovirus-related Pol polyprotein from transposon RE2 OS=Arabidopsis thaliana OX=3702 GN=RE2 PE=4 SV=1//8.38375e-126
Chr12	2370371	2370372	2	IP_peak_261	4.93625	Distal Intergenic	2383428	2385235	1808	-	Sp12G_g00391	Sp12G_t00391	14863	--	-//-
Chr12	2376285	2376286	2	IP_peak_262	5.96386	Distal Intergenic	2383428	2385235	1808	-	Sp12G_g00391	Sp12G_t00391	8949	--	-//-
Chr12	2376882	2376883	2	IP_peak_263	4.74038	Distal Intergenic	2383428	2385235	1808	-	Sp12G_g00391	Sp12G_t00391	8352	--	-//-
Chr12	2379555	2379556	2	IP_peak_264	17.3433	Distal Intergenic	2383428	2385235	1808	-	Sp12G_g00391	Sp12G_t00391	5679	--	-//-
Chr12	2382902	2382903	2	IP_peak_265	5.94769	Promoter (2-3kb)	2383428	2385235	1808	-	Sp12G_g00391	Sp12G_t00391	2332	--	-//-
Chr12	2626874	2626875	2	IP_peak_266	2.45683	Promoter (1-2kb)	2626177	2627940	1764	-	Sp12G_g00441	Sp12G_t00441	1065	--	gnl|BL_ORD_ID|15131 sp|Q9ZUT3|ALS3_ARATH Protein ALUMINUM SENSITIVE 3 OS=Arabidopsis thaliana OX=3702 GN=ALS3 PE=1 SV=1//1.06622e-140
Chr12	2715190	2715191	2	IP_peak_267	2.99122	Promoter (<=1kb)	2715209	2715637	429	-	Sp12G_g00456	Sp12G_t00456	446	--	-//-
Chr12	2870915	2870916	2	IP_peak_268	3.77869	Promoter (<=1kb)	2869809	2871152	1344	-	Sp12G_g00479	Sp12G_t00479	236	--	gnl|BL_ORD_ID|259817 sp|Q9FG14|MYOB7_ARATH Myosin-binding protein 7 OS=Arabidopsis thaliana OX=3702 GN=MYOB7 PE=1 SV=1//4.35303e-113
Chr12	2963415	2963416	2	IP_peak_269	3.22161	Promoter (<=1kb)	2961524	2963773	2250	-	Sp12G_g00496	Sp12G_t00496	357	--	gnl|BL_ORD_ID|510411 sp|O22900|WRK23_ARATH Probable WRKY transcription factor 23 OS=Arabidopsis thaliana OX=3702 GN=WRKY23 PE=2 SV=1//1.91593e-42
Chr12	3007553	3007554	2	IP_peak_270	2.99122	Promoter (2-3kb)	3001604	3005516	3913	-	Sp12G_g00503	Sp12G_t00503	-2037	--	gnl|BL_ORD_ID|240174 sp|F4J0W4|MIRO2_ARATH Mitochondrial Rho GTPase 2 OS=Arabidopsis thaliana OX=3702 GN=MIRO2 PE=2 SV=1//0
Chr12	3899099	3899100	2	IP_peak_271	2.30735	Promoter (2-3kb)	3899595	3901168	1574	-	Sp12G_g00729	Sp12G_t00729	2068	--	gnl|BL_ORD_ID|194843 sp|Q93WC9|IPT3_ARATH Adenylate isopentenyltransferase 3, chloroplastic OS=Arabidopsis thaliana OX=3702 GN=IPT3 PE=1 SV=1//2.32745e-121
Chr12	3937951	3937952	2	IP_peak_272	3.29377	Promoter (1-2kb)	3936641	3941067	4427	+	Sp12G_g00742	Sp12G_t00742	1310	--	gnl|BL_ORD_ID|59359 sp|Q84JA6|CESA4_ARATH Cellulose synthase A catalytic subunit 4 [UDP-forming] OS=Arabidopsis thaliana OX=3702 GN=CESA4 PE=1 SV=1//0
Chr12	4011914	4011915	2	IP_peak_273	4.83329	Promoter (<=1kb)	4008644	4011093	2450	-	Sp12G_g00759	Sp12G_t00759	-821	--	gnl|BL_ORD_ID|156197 sp|O23254|GLYC4_ARATH Serine hydroxymethyltransferase 4 OS=Arabidopsis thaliana OX=3702 GN=SHM4 PE=1 SV=1//0
Chr12	4324497	4324498	2	IP_peak_274	3.20671	Promoter (1-2kb)	4324141	4325525	1385	-	Sp12G_g00839	Sp12G_t00839	1027	--	gnl|BL_ORD_ID|469657 sp|F6H7K5|THI42_VITVI Thiamine thiazole synthase 2, chloroplastic OS=Vitis vinifera OX=29760 GN=THI1-2 PE=3 SV=1//0
Chr12	4635118	4635119	2	IP_peak_275	3.24415	Promoter (<=1kb)	4632539	4634197	1659	-	Sp12G_g00923	Sp12G_t00923	-921	--	gnl|BL_ORD_ID|107187 sp|Q9FFD7|DSP5_ARATH Tyrosine-protein phosphatase DSP5 OS=Arabidopsis thaliana OX=3702 GN=DSP5 PE=1 SV=1//5.27465e-75
Chr12	4785998	4785999	2	IP_peak_276	2.34443	Promoter (1-2kb)	4784014	4784595	582	+	Sp12G_g00963	Sp12G_t00963	1984	--	gnl|BL_ORD_ID|180227 sp|Q9SLJ2|HRD11_ARATH Dehydrin HIRD11 OS=Arabidopsis thaliana OX=3702 GN=HIRD11 PE=1 SV=1//5.81609e-06
Chr13	38012	38013	2	IP_peak_277	2.89655	Promoter (2-3kb)	40635	42150	1516	+	Sp13G_g00008	Sp13G_t00008	-2622	--	-//-
Chr13	113401	113402	2	IP_peak_278	2.58465	Promoter (1-2kb)	111597	112067	471	+	Sp13G_g00021	Sp13G_t00021	1804	--	gnl|BL_ORD_ID|385676 sp|Q9Y3B7|RM11_HUMAN 39S ribosomal protein L11, mitochondrial OS=Homo sapiens OX=9606 GN=MRPL11 PE=1 SV=1//3.22327e-31
Chr13	165773	165774	2	IP_peak_279	3.57505	Promoter (<=1kb)	162562	165800	3239	-	Sp13G_g00032	Sp13G_t00032	26	--	gnl|BL_ORD_ID|259192 sp|Q700D9|MYBF_ARATH Putative Myb family transcription factor At1g14600 OS=Arabidopsis thaliana OX=3702 GN=At1g14600 PE=2 SV=2//1.05075e-24
Chr13	267194	267195	2	IP_peak_280	4.50036	Promoter (1-2kb)	266126	267233	1108	+	Sp13G_g00051	Sp13G_t00051	1068	--	-//-
Chr13	706885	706886	2	IP_peak_281	10.81	Promoter (<=1kb)	705481	706827	1347	-	Sp13G_g00170	Sp13G_t00170	-58	--	gnl|BL_ORD_ID|463403 sp|Q9S7N2|TAA1_ARATH L-tryptophan--pyruvate aminotransferase 1 OS=Arabidopsis thaliana OX=3702 GN=TAA1 PE=1 SV=1//1.05255e-126
Chr13	932356	932357	2	IP_peak_282	5.79552	Promoter (1-2kb)	930525	932156	1632	+	Sp13G_g00229	Sp13G_t00229	1831	--	gnl|BL_ORD_ID|326263 sp|Q5PNY6|PUB21_ARATH U-box domain-containing protein 21 OS=Arabidopsis thaliana OX=3702 GN=PUB21 PE=2 SV=1//3.05107e-98
Chr13	1628109	1628110	2	IP_peak_283	4.50036	Promoter (<=1kb)	1627867	1628187	321	-	Sp13G_g00403	Sp13G_t00403	77	--	-//-
Chr13	2085230	2085231	2	IP_peak_284	12.18	Intron (Sp13G_t00493/Sp13G_g00493, intron 9 of 13)	2080614	2088777	8164	+	Sp13G_g00493	Sp13G_t00493	4616	--	gnl|BL_ORD_ID|86627 sp|Q8RWY7|CYP95_ARATH Peptidyl-prolyl cis-trans isomerase CYP95 OS=Arabidopsis thaliana OX=3702 GN=CYP95 PE=1 SV=2//4.33409e-72
Chr13	2128831	2128832	2	IP_peak_285	2.99122	Distal Intergenic	2135194	2138631	3438	+	Sp13G_g00500	Sp13G_t00500	-6362	--	gnl|BL_ORD_ID|303953 sp|O48963|PHOT1_ARATH Phototropin-1 OS=Arabidopsis thaliana OX=3702 GN=PHOT1 PE=1 SV=1//7.5176e-17
Chr13	2148093	2148094	2	IP_peak_286	2.33205	Promoter (1-2kb)	2147474	2149368	1895	-	Sp13G_g00501	Sp13G_t00501	1274	--	gnl|BL_ORD_ID|202930 sp|Q9SIB2|KCS12_ARATH 3-ketoacyl-CoA synthase 12 OS=Arabidopsis thaliana OX=3702 GN=KCS12 PE=2 SV=1//0
Chr13	2791514	2791515	2	IP_peak_287	29.4822	Promoter (2-3kb)	2787143	2789473	2331	-	Sp13G_g00597	Sp13G_t00597	-2041	--	gnl|BL_ORD_ID|345569 sp|O23076|REM15_ARATH Putative B3 domain-containing protein REM15 OS=Arabidopsis thaliana OX=3702 GN=REM15.15 PE=3 SV=2//2.42644e-37
Chr13	2877971	2877972	2	IP_peak_288	3.32094	Promoter (1-2kb)	2876030	2879147	3118	-	Sp13G_g00610	Sp13G_t00610	1175	--	gnl|BL_ORD_ID|229672 sp|Q8LA53|MBD2_ARATH Methyl-CpG-binding domain-containing protein 2 OS=Arabidopsis thaliana OX=3702 GN=MBD2 PE=1 SV=1//2.05403e-70
Chr13	3000062	3000063	2	IP_peak_289	3.967	Distal Intergenic	2994034	2994886	853	+	Sp13G_g00625	Sp13G_t00625	6028	--	gnl|BL_ORD_ID|41117 sp|Q58FX0|BAP2_ARATH BON1-associated protein 2 OS=Arabidopsis thaliana OX=3702 GN=BAP2 PE=1 SV=1//1.49074e-18
Chr13	3004061	3004062	2	IP_peak_290	3.4988	Distal Intergenic	2994034	2994886	853	+	Sp13G_g00625	Sp13G_t00625	10027	--	gnl|BL_ORD_ID|41117 sp|Q58FX0|BAP2_ARATH BON1-associated protein 2 OS=Arabidopsis thaliana OX=3702 GN=BAP2 PE=1 SV=1//1.49074e-18
Chr13	3045816	3045817	2	IP_peak_291	2.7542	Exon (Sp13G_t00630/Sp13G_g00630, exon 8 of 15)	3042763	3049281	6519	+	Sp13G_g00630	Sp13G_t00630	3053	--	gnl|BL_ORD_ID|59972 sp|Q8VZF3|CGEP_ARATH Probable glutamyl endopeptidase, chloroplastic OS=Arabidopsis thaliana OX=3702 GN=GEP PE=2 SV=2//0
Chr13	3164503	3164504	2	IP_peak_292a	109.876	Promoter (<=1kb)	3164681	3164947	267	+	Sp13G_g00644	Sp13G_t00644	-177	--	gnl|BL_ORD_ID|33433 sp|A8SE59|ATPA_CERDE ATP synthase subunit alpha, chloroplastic OS=Ceratophyllum demersum OX=4428 GN=atpA PE=3 SV=1//1.56331e-37
Chr13	3164826	3164827	2	IP_peak_292b	115.445	Promoter (<=1kb)	3164681	3164947	267	+	Sp13G_g00644	Sp13G_t00644	145	--	gnl|BL_ORD_ID|33433 sp|A8SE59|ATPA_CERDE ATP synthase subunit alpha, chloroplastic OS=Ceratophyllum demersum OX=4428 GN=atpA PE=3 SV=1//1.56331e-37
Chr13	3165191	3165192	2	IP_peak_292c	61.8805	Promoter (<=1kb)	3164681	3164947	267	+	Sp13G_g00644	Sp13G_t00644	510	--	gnl|BL_ORD_ID|33433 sp|A8SE59|ATPA_CERDE ATP synthase subunit alpha, chloroplastic OS=Ceratophyllum demersum OX=4428 GN=atpA PE=3 SV=1//1.56331e-37
Chr13	3252599	3252600	2	IP_peak_293	12.7325	Distal Intergenic	3216166	3217487	1322	-	Sp13G_g00651	Sp13G_t00651	-35112	--	gnl|BL_ORD_ID|285653 sp|Q41350|OLP1_SOLLC Osmotin-like protein OS=Solanum lycopersicum OX=4081 PE=1 SV=1//1.6224e-120
Chr13	3256972	3256973	2	IP_peak_294	3.43621	Distal Intergenic	3216166	3217487	1322	-	Sp13G_g00651	Sp13G_t00651	-39485	--	gnl|BL_ORD_ID|285653 sp|Q41350|OLP1_SOLLC Osmotin-like protein OS=Solanum lycopersicum OX=4081 PE=1 SV=1//1.6224e-120
Chr13	3277690	3277691	2	IP_peak_295a	10.2688	Distal Intergenic	3303350	3306602	3253	-	Sp13G_g00652	Sp13G_t00652	28911	--	gnl|BL_ORD_ID|289287 sp|Q9SZ53|P2C60_ARATH Probable protein phosphatase 2C 60 OS=Arabidopsis thaliana OX=3702 GN=At4g31860 PE=2 SV=1//0
Chr13	3277992	3277993	2	IP_peak_295b	5.42253	Distal Intergenic	3303350	3306602	3253	-	Sp13G_g00652	Sp13G_t00652	28609	--	gnl|BL_ORD_ID|289287 sp|Q9SZ53|P2C60_ARATH Probable protein phosphatase 2C 60 OS=Arabidopsis thaliana OX=3702 GN=At4g31860 PE=2 SV=1//0
Chr13	3402806	3402807	2	IP_peak_296	2.95516	Distal Intergenic	3410150	3412385	2236	-	Sp13G_g00661	Sp13G_t00661	9578	--	gnl|BL_ORD_ID|92147 sp|Q8N7N5|DCAF8_MOUSE DDB1- and CUL4-associated factor 8 OS=Mus musculus OX=10090 GN=Dcaf8 PE=1 SV=1//1.79666e-69
Chr13	3492340	3492341	2	IP_peak_297	2.61974	Distal Intergenic	3501677	3503455	1779	+	Sp13G_g00671	Sp13G_t00671	-9336	--	gnl|BL_ORD_ID|13885 sp|Q75IR6|ALFL1_ORYSJ PHD finger protein ALFIN-LIKE 1 OS=Oryza sativa subsp. japonica OX=39947 GN=Os05g0163100 PE=2 SV=1//3.20472e-74
Chr13	3817589	3817590	2	IP_peak_298	10.5765	Promoter (2-3kb)	3820189	3823250	3062	+	Sp13G_g00719	Sp13G_t00719	-2599	--	-//-
Chr13	4783581	4783582	2	IP_peak_299	8.02196	Promoter (2-3kb)	4778745	4781068	2324	-	Sp13G_g00943	Sp13G_t00943	-2513	--	gnl|BL_ORD_ID|495 sp|P31531|1A1C_SOYBN 1-aminocyclopropane-1-carboxylate synthase OS=Glycine max OX=3847 GN=ACS1 PE=2 SV=1//0
Chr13	5005604	5005605	2	IP_peak_300	6.80692	Intron (Sp13G_t00989/Sp13G_g00989, intron 12 of 14)	5001856	5006644	4789	+	Sp13G_g00989	Sp13G_t00989	3748	--	gnl|BL_ORD_ID|54754 sp|P21269|CCA1_YEAST CCA tRNA nucleotidyltransferase, mitochondrial OS=Saccharomyces cerevisiae (strain ATCC 204508 / S288c) OX=559292 GN=CCA1 PE=1 SV=1//2.81273e-48
Chr14	70004	70005	2	IP_peak_301	6.0676	Distal Intergenic	62864	65332	2469	-	Sp14G_g00011	Sp14G_t00011	-4672	--	gnl|BL_ORD_ID|127548 sp|Q9LXN3|FACR4_ARATH Probable fatty acyl-CoA reductase 4 OS=Arabidopsis thaliana OX=3702 GN=FAR4 PE=1 SV=1//2.24556e-106
Chr14	681173	681174	2	IP_peak_302	9.91062	Promoter (<=1kb)	676448	681129	4682	-	Sp14G_g00158	Sp14G_t00158	-44	--	gnl|BL_ORD_ID|42123 sp|Q38897|BEL1_ARATH Homeobox protein BEL1 homolog OS=Arabidopsis thaliana OX=3702 GN=BEL1 PE=1 SV=2//2.2223e-06
Chr14	1103640	1103641	2	IP_peak_303	80.1827	Promoter (2-3kb)	1101290	1102578	1289	+	Sp14G_g00276	Sp14G_t00276	2350	--	-//-
Chr14	1184375	1184376	2	IP_peak_304	4.85531	Promoter (<=1kb)	1180868	1184268	3401	-	Sp14G_g00297	Sp14G_t00297	-107	--	gnl|BL_ORD_ID|468691 sp|O24160|TGA21_TOBAC TGACG-sequence-specific DNA-binding protein TGA-2.1 OS=Nicotiana tabacum OX=4097 GN=TGA21 PE=1 SV=1//1.31479e-153
Chr14	1488814	1488815	2	IP_peak_305	4.50751	Promoter (1-2kb)	1487704	1490495	2792	+	Sp14G_g00370	Sp14G_t00370	1110	--	gnl|BL_ORD_ID|500113 sp|Q9FN03|UVR8_ARATH Ultraviolet-B receptor UVR8 OS=Arabidopsis thaliana OX=3702 GN=UVR8 PE=1 SV=1//2.51936e-18
Chr14	1825272	1825273	2	IP_peak_306	2.30226	Promoter (2-3kb)	1822701	1826935	4235	+	Sp14G_g00449	Sp14G_t00449	2571	--	gnl|BL_ORD_ID|290583 sp|Q9ZQA8|PABP7_ARATH Polyadenylate-binding protein 7 OS=Arabidopsis thaliana OX=3702 GN=PAB7 PE=2 SV=1//6.76705e-176
Chr14	1917267	1917268	2	IP_peak_307	2.61375	Promoter (2-3kb)	1916781	1919576	2796	-	Sp14G_g00471	Sp14G_t00471	2308	--	gnl|BL_ORD_ID|116688 sp|O04202|EIF3F_ARATH Eukaryotic translation initiation factor 3 subunit F OS=Arabidopsis thaliana OX=3702 GN=TIF3F1 PE=1 SV=1//5.84007e-134
Chr14	1967602	1967603	2	IP_peak_308	4.08305	Exon (Sp14G_t00480/Sp14G_g00480, exon 7 of 8)	1963693	1968720	5028	+	Sp14G_g00480	Sp14G_t00480	3909	--	gnl|BL_ORD_ID|300378 sp|Q9CA86|PEX2_ARATH Peroxisome biogenesis protein 2 OS=Arabidopsis thaliana OX=3702 GN=PEX2 PE=1 SV=1//1.44313e-163
Chr14	2053299	2053300	2	IP_peak_309	4.7578	Promoter (<=1kb)	2049880	2053179	3300	-	Sp14G_g00498	Sp14G_t00498	-120	--	gnl|BL_ORD_ID|3868 sp|Q8RWI9|AB15G_ARATH ABC transporter G family member 15 OS=Arabidopsis thaliana OX=3702 GN=ABCG15 PE=2 SV=2//0
Chr14	2163512	2163513	2	IP_peak_310	6.03026	Promoter (2-3kb)	2147076	2160736	13661	-	Sp14G_g00517	Sp14G_t00517	-2776	--	gnl|BL_ORD_ID|259675 sp|Q0WPU1|MYO15_ARATH Myosin-15 OS=Arabidopsis thaliana OX=3702 GN=XI-I PE=1 SV=1//0
Chr14	2184121	2184122	2	IP_peak_311	2.68684	Promoter (1-2kb)	2182102	2182704	603	-	Sp14G_g00521	Sp14G_t00521	-1417	--	gnl|BL_ORD_ID|313615 sp|Q9LR72|PPR7_ARATH Putative pentatricopeptide repeat-containing protein At1g03510 OS=Arabidopsis thaliana OX=3702 GN=PCMP-E3 PE=3 SV=1//6.02142e-09
Chr14	2417789	2417790	2	IP_peak_312	4.13193	Downstream (1-2kb)	2419080	2422938	3859	-	Sp14G_g00561	Sp14G_t00561	5148	--	gnl|BL_ORD_ID|294273 sp|P43293|PBL11_ARATH Probable serine/threonine-protein kinase PBL11 OS=Arabidopsis thaliana OX=3702 GN=PBL11 PE=1 SV=2//1.18961e-47
Chr14	2594528	2594529	2	IP_peak_313	3.65289	Distal Intergenic	2583524	2585750	2227	-	Sp14G_g00587	Sp14G_t00587	-8778	--	gnl|BL_ORD_ID|529783 sp|Q8VY97|Y4213_ARATH ER membrane protein complex subunit 7 homolog OS=Arabidopsis thaliana OX=3702 GN=At4g32130 PE=2 SV=1//8.76832e-76
Chr14	2677660	2677661	2	IP_peak_314	24.6496	Distal Intergenic	2605758	2609690	3933	+	Sp14G_g00588	Sp14G_t00588	71902	--	gnl|BL_ORD_ID|13868 sp|Q84VX3|ALF4_ARATH Aberrant root formation protein 4 OS=Arabidopsis thaliana OX=3702 GN=ALF4 PE=1 SV=2//4.33622e-118
Chr14	2708609	2708610	2	IP_peak_315	3.28542	Distal Intergenic	2793618	2795994	2377	-	Sp14G_g00589	Sp14G_t00589	87384	--	gnl|BL_ORD_ID|129892 sp|Q5RFQ0|FCF1_PONAB rRNA-processing protein FCF1 homolog OS=Pongo abelii OX=9601 GN=FCF1 PE=2 SV=1//5.44009e-89
Chr14	2781616	2781617	2	IP_peak_316	4.67463	Distal Intergenic	2793618	2795994	2377	-	Sp14G_g00589	Sp14G_t00589	14377	--	gnl|BL_ORD_ID|129892 sp|Q5RFQ0|FCF1_PONAB rRNA-processing protein FCF1 homolog OS=Pongo abelii OX=9601 GN=FCF1 PE=2 SV=1//5.44009e-89
Chr14	2819533	2819534	2	IP_peak_317	3.13365	Distal Intergenic	2808576	2809701	1126	+	Sp14G_g00591	Sp14G_t00591	10957	--	-//-
Chr14	2825792	2825793	2	IP_peak_318	4.50036	Distal Intergenic	2808576	2809701	1126	+	Sp14G_g00591	Sp14G_t00591	17216	--	-//-
Chr14	2826586	2826587	2	IP_peak_319	2.31601	Distal Intergenic	2808576	2809701	1126	+	Sp14G_g00591	Sp14G_t00591	18010	--	-//-
Chr14	2848609	2848610	2	IP_peak_320	4.62908	Distal Intergenic	2808576	2809701	1126	+	Sp14G_g00591	Sp14G_t00591	40033	--	-//-
Chr14	2869441	2869442	2	IP_peak_321	3.38663	Distal Intergenic	2808576	2809701	1126	+	Sp14G_g00591	Sp14G_t00591	60865	--	-//-
Chr14	3129455	3129456	2	IP_peak_322	2.89396	Distal Intergenic	3112072	3113728	1657	-	Sp14G_g00609	Sp14G_t00609	-15727	--	gnl|BL_ORD_ID|410138 sp|Q9SCM3|RS24_ARATH 40S ribosomal protein S2-4 OS=Arabidopsis thaliana OX=3702 GN=RPS2D PE=2 SV=1//5.28068e-140
Chr14	3243528	3243529	2	IP_peak_323	2.92801	Distal Intergenic	3230698	3231481	784	-	Sp14G_g00616	Sp14G_t00616	-12047	--	gnl|BL_ORD_ID|375241 sp|P40590|RL34_PEA 60S ribosomal protein L34 OS=Pisum sativum OX=3888 GN=RPL34 PE=2 SV=1//8.44346e-42
Chr14	3262248	3262249	2	IP_peak_324	3.63135	Distal Intergenic	3230698	3231481	784	-	Sp14G_g00616	Sp14G_t00616	-30767	--	gnl|BL_ORD_ID|375241 sp|P40590|RL34_PEA 60S ribosomal protein L34 OS=Pisum sativum OX=3888 GN=RPL34 PE=2 SV=1//8.44346e-42
Chr14	3272171	3272172	2	IP_peak_325	2.31601	Distal Intergenic	3299428	3301073	1646	+	Sp14G_g00617	Sp14G_t00617	-27256	--	gnl|BL_ORD_ID|258760 sp|F4JCU3|MVD2_ARATH Diphosphomevalonate decarboxylase MVD2, peroxisomal OS=Arabidopsis thaliana OX=3702 GN=MVD2 PE=1 SV=1//2.0699e-18
Chr14	3324523	3324524	2	IP_peak_326	10.179	Distal Intergenic	3299428	3301073	1646	+	Sp14G_g00617	Sp14G_t00617	25095	--	gnl|BL_ORD_ID|258760 sp|F4JCU3|MVD2_ARATH Diphosphomevalonate decarboxylase MVD2, peroxisomal OS=Arabidopsis thaliana OX=3702 GN=MVD2 PE=1 SV=1//2.0699e-18
Chr14	3327200	3327201	2	IP_peak_327	5.96386	Distal Intergenic	3299428	3301073	1646	+	Sp14G_g00617	Sp14G_t00617	27772	--	gnl|BL_ORD_ID|258760 sp|F4JCU3|MVD2_ARATH Diphosphomevalonate decarboxylase MVD2, peroxisomal OS=Arabidopsis thaliana OX=3702 GN=MVD2 PE=1 SV=1//2.0699e-18
Chr14	3330343	3330344	2	IP_peak_328	9.84191	Distal Intergenic	3299428	3301073	1646	+	Sp14G_g00617	Sp14G_t00617	30915	--	gnl|BL_ORD_ID|258760 sp|F4JCU3|MVD2_ARATH Diphosphomevalonate decarboxylase MVD2, peroxisomal OS=Arabidopsis thaliana OX=3702 GN=MVD2 PE=1 SV=1//2.0699e-18
Chr14	3377873	3377874	2	IP_peak_329	14.019	Distal Intergenic	3367207	3367971	765	+	Sp14G_g00619	Sp14G_t00619	10666	--	-//-
Chr14	3394521	3394522	2	IP_peak_330	4.00463	Distal Intergenic	3367207	3367971	765	+	Sp14G_g00619	Sp14G_t00619	27314	--	-//-
Chr14	3395428	3395429	2	IP_peak_331	2.87582	Distal Intergenic	3367207	3367971	765	+	Sp14G_g00619	Sp14G_t00619	28221	--	-//-
Chr14	3401326	3401327	2	IP_peak_332	4.49398	Distal Intergenic	3367207	3367971	765	+	Sp14G_g00619	Sp14G_t00619	34119	--	-//-
Chr14	3407691	3407692	2	IP_peak_333	5.81227	Distal Intergenic	3367207	3367971	765	+	Sp14G_g00619	Sp14G_t00619	40484	--	-//-
Chr14	3408255	3408256	2	IP_peak_334	9.48349	Distal Intergenic	3367207	3367971	765	+	Sp14G_g00619	Sp14G_t00619	41048	--	-//-
Chr14	3412131	3412132	2	IP_peak_335	3.77474	Distal Intergenic	3367207	3367971	765	+	Sp14G_g00619	Sp14G_t00619	44924	--	-//-
Chr14	3415862	3415863	2	IP_peak_336	9.32322	Distal Intergenic	3367207	3367971	765	+	Sp14G_g00619	Sp14G_t00619	48655	--	-//-
Chr14	3418538	3418539	2	IP_peak_337	2.90753	Distal Intergenic	3367207	3367971	765	+	Sp14G_g00619	Sp14G_t00619	51331	--	-//-
Chr14	3421045	3421046	2	IP_peak_338	6.85263	Distal Intergenic	3367207	3367971	765	+	Sp14G_g00619	Sp14G_t00619	53838	--	-//-
Chr14	3424824	3424825	2	IP_peak_339	6.38297	Distal Intergenic	3367207	3367971	765	+	Sp14G_g00619	Sp14G_t00619	57617	--	-//-
Chr14	3425363	3425364	2	IP_peak_340	5.31361	Distal Intergenic	3367207	3367971	765	+	Sp14G_g00619	Sp14G_t00619	58156	--	-//-
Chr14	3426668	3426669	2	IP_peak_341	15.8519	Distal Intergenic	3367207	3367971	765	+	Sp14G_g00619	Sp14G_t00619	59461	--	-//-
Chr14	3429070	3429071	2	IP_peak_342	16.8115	Distal Intergenic	3367207	3367971	765	+	Sp14G_g00619	Sp14G_t00619	61863	--	-//-
Chr14	3436860	3436861	2	IP_peak_343	8.80307	Distal Intergenic	3503983	3504560	578	+	Sp14G_g00620	Sp14G_t00620	-67122	--	gnl|BL_ORD_ID|132862 sp|Q944B0|FK161_ARATH Peptidyl-prolyl cis-trans isomerase FKBP16-1, chloroplastic OS=Arabidopsis thaliana OX=3702 GN=FKBP16-1 PE=2 SV=1//4.83018e-17
Chr14	3469909	3469910	2	IP_peak_344	30.2301	Distal Intergenic	3503983	3504560	578	+	Sp14G_g00620	Sp14G_t00620	-34073	--	gnl|BL_ORD_ID|132862 sp|Q944B0|FK161_ARATH Peptidyl-prolyl cis-trans isomerase FKBP16-1, chloroplastic OS=Arabidopsis thaliana OX=3702 GN=FKBP16-1 PE=2 SV=1//4.83018e-17
Chr14	3477440	3477441	2	IP_peak_345	43.7053	Distal Intergenic	3503983	3504560	578	+	Sp14G_g00620	Sp14G_t00620	-26542	--	gnl|BL_ORD_ID|132862 sp|Q944B0|FK161_ARATH Peptidyl-prolyl cis-trans isomerase FKBP16-1, chloroplastic OS=Arabidopsis thaliana OX=3702 GN=FKBP16-1 PE=2 SV=1//4.83018e-17
Chr14	3654472	3654473	2	IP_peak_346	3.34098	Downstream (1-2kb)	3656022	3657506	1485	-	Sp14G_g00632	Sp14G_t00632	3033	--	gnl|BL_ORD_ID|494517 sp|Q9SUC9|UGPI7_ARATH Uncharacterized GPI-anchored protein At4g28100 OS=Arabidopsis thaliana OX=3702 GN=At4g28100 PE=1 SV=1//5.64869e-104
Chr14	4000104	4000105	2	IP_peak_347	4.07218	Promoter (2-3kb)	3995940	4002806	6867	-	Sp14G_g00672	Sp14G_t00672	2701	--	gnl|BL_ORD_ID|3937 sp|Q8LPQ6|AB28B_ARATH ABC transporter B family member 28 OS=Arabidopsis thaliana OX=3702 GN=ABCB28 PE=2 SV=1//0
Chr14	4048983	4048984	2	IP_peak_348	3.49494	Promoter (2-3kb)	4051849	4055257	3409	+	Sp14G_g00678	Sp14G_t00678	-2865	--	gnl|BL_ORD_ID|435539 sp|Q84JL3|SINA3_ARATH E3 ubiquitin-protein ligase SINAT3 OS=Arabidopsis thaliana OX=3702 GN=SINAT3 PE=1 SV=1//0
Chr14	4325907	4325908	2	IP_peak_349	3.95216	Promoter (2-3kb)	4328251	4329349	1099	+	Sp14G_g00725	Sp14G_t00725	-2343	--	-//-
Chr14	4438568	4438569	2	IP_peak_350	5.80286	Promoter (1-2kb)	4436377	4437322	946	-	Sp14G_g00745	Sp14G_t00745	-1246	--	gnl|BL_ORD_ID|317611 sp|P17641|PRS1_SOLTU Pathogenesis-related protein STH-21 OS=Solanum tuberosum OX=4113 GN=STH-21 PE=2 SV=1//8.22394e-36
Chr14	4707051	4707052	2	IP_peak_351	6.18711	Promoter (<=1kb)	4707145	4708692	1548	+	Sp14G_g00797	Sp14G_t00797	-93	--	gnl|BL_ORD_ID|48714 sp|O48928|C77A3_SOYBN Cytochrome P450 77A3 OS=Glycine max OX=3847 GN=CYP77A3 PE=2 SV=1//1.47245e-124
Chr14	4862000	4862001	2	IP_peak_352	2.45683	Promoter (<=1kb)	4859186	4861796	2611	-	Sp14G_g00829	Sp14G_t00829	-204	--	gnl|BL_ORD_ID|28858 sp|Q9LJG8|ASIL2_ARATH Trihelix transcription factor ASIL2 OS=Arabidopsis thaliana OX=3702 GN=ASIL2 PE=1 SV=1//9.36975e-12
Chr14	4923407	4923408	2	IP_peak_353	30.5682	Promoter (2-3kb)	4919460	4921059	1600	-	Sp14G_g00846	Sp14G_t00846	-2348	--	gnl|BL_ORD_ID|260447 sp|Q84K00|NAC78_ARATH NAC domain-containing protein 78 OS=Arabidopsis thaliana OX=3702 GN=NAC078 PE=2 SV=2//7.24077e-69
Chr15	67787	67788	2	IP_peak_354	2.61974	Distal Intergenic	72149	79191	7043	+	Sp15G_g00010	Sp15G_t00010	-4361	--	gnl|BL_ORD_ID|322364 sp|P33050|PSC13_MAIZE Pollen-specific protein C13 OS=Zea mays OX=4577 GN=MGS1 PE=2 SV=1//2.94387e-27
Chr15	267978	267979	2	IP_peak_355a	21.9145	Promoter (2-3kb)	265670	267274	1605	+	Sp15G_g00046	Sp15G_t00046	2308	--	gnl|BL_ORD_ID|104553 sp|Q39088|DOF34_ARATH Dof zinc finger protein DOF3.4 OS=Arabidopsis thaliana OX=3702 GN=DOF3.4 PE=1 SV=2//1.75258e-20
Chr15	268354	268355	2	IP_peak_355b	82.4399	Promoter (2-3kb)	265670	267274	1605	+	Sp15G_g00046	Sp15G_t00046	2684	--	gnl|BL_ORD_ID|104553 sp|Q39088|DOF34_ARATH Dof zinc finger protein DOF3.4 OS=Arabidopsis thaliana OX=3702 GN=DOF3.4 PE=1 SV=2//1.75258e-20
Chr15	413917	413918	2	IP_peak_356	33.6174	Promoter (<=1kb)	410581	413126	2546	-	Sp15G_g00074	Sp15G_t00074	-791	--	-//-
Chr15	835979	835980	2	IP_peak_357	20.3472	Promoter (<=1kb)	835074	837527	2454	+	Sp15G_g00155	Sp15G_t00155	905	--	gnl|BL_ORD_ID|174664 sp|P34047|HIS5A_ARATH Imidazoleglycerol-phosphate dehydratase 1, chloroplastic OS=Arabidopsis thaliana OX=3702 GN=HISN5A PE=1 SV=1//5.23164e-118
Chr15	942338	942339	2	IP_peak_358	53.6424	Distal Intergenic	949491	951174	1684	+	Sp15G_g00170	Sp15G_t00170	-7152	--	gnl|BL_ORD_ID|229505 sp|P80728|MAVI_CUCPE Mavicyanin OS=Cucurbita pepo OX=3663 PE=1 SV=1//1.59898e-34
Chr15	945774	945775	2	IP_peak_359a	65.2746	Distal Intergenic	949491	951174	1684	+	Sp15G_g00170	Sp15G_t00170	-3716	--	gnl|BL_ORD_ID|229505 sp|P80728|MAVI_CUCPE Mavicyanin OS=Cucurbita pepo OX=3663 PE=1 SV=1//1.59898e-34
Chr15	946092	946093	2	IP_peak_359b	112.284	Distal Intergenic	949491	951174	1684	+	Sp15G_g00170	Sp15G_t00170	-3398	--	gnl|BL_ORD_ID|229505 sp|P80728|MAVI_CUCPE Mavicyanin OS=Cucurbita pepo OX=3663 PE=1 SV=1//1.59898e-34
Chr15	1236325	1236326	2	IP_peak_360	3.77869	Distal Intergenic	1217949	1221787	3839	-	Sp15G_g00195	Sp15G_t00195	-14538	--	gnl|BL_ORD_ID|64549 sp|Q0D4B2|CIPKL_ORYSJ CBL-interacting protein kinase 21 OS=Oryza sativa subsp. japonica OX=39947 GN=CIPK21 PE=2 SV=2//0
Chr15	1287283	1287284	2	IP_peak_361	2.895	Distal Intergenic	1278701	1279153	453	+	Sp15G_g00197	Sp15G_t00197	8582	--	gnl|BL_ORD_ID|427189 sp|O65695|SAU50_ARATH Auxin-responsive protein SAUR50 OS=Arabidopsis thaliana OX=3702 GN=SAUR50 PE=1 SV=1//5.60473e-19
Chr15	1305794	1305795	2	IP_peak_362	3.7213	Promoter (1-2kb)	1303544	1307448	3905	-	Sp15G_g00198	Sp15G_t00198	1653	--	gnl|BL_ORD_ID|137649 sp|Q0WSY2|FPP4_ARATH Filament-like plant protein 4 OS=Arabidopsis thaliana OX=3702 GN=FPP4 PE=1 SV=1//1.7606e-157
Chr15	1315867	1315868	2	IP_peak_363	3.28222	Distal Intergenic	1323768	1324157	390	+	Sp15G_g00199	Sp15G_t00199	-7900	--	gnl|BL_ORD_ID|524452 sp|Q9SJ98|Y2467_ARATH B3 domain-containing protein At2g24670 OS=Arabidopsis thaliana OX=3702 GN=At2g24670 PE=2 SV=1//1.81713e-08
Chr15	2054272	2054273	2	IP_peak_364	11.9275	Intron (Sp15G_t00312/Sp15G_g00312, intron 7 of 20)	2049340	2057699	8360	-	Sp15G_g00312	Sp15G_t00312	3426	--	gnl|BL_ORD_ID|434705 sp|Q8W5R2|SHGR2_ARATH Phospholipase SGR2 OS=Arabidopsis thaliana OX=3702 GN=SGR2 PE=1 SV=1//0
Chr15	2255668	2255669	2	IP_peak_365	3.09359	Distal Intergenic	2246628	2250284	3657	+	Sp15G_g00351	Sp15G_t00351	9040	--	gnl|BL_ORD_ID|475791 sp|Q40392|TMVRN_NICGU TMV resistance protein N OS=Nicotiana glutinosa OX=35889 GN=N PE=1 SV=1//8.57297e-110
Chr15	2278691	2278692	2	IP_peak_366	5.32362	Distal Intergenic	2286842	2287555	714	+	Sp15G_g00352	Sp15G_t00352	-8150	--	gnl|BL_ORD_ID|28542 sp|O04479|AS2_ARATH Protein ASYMMETRIC LEAVES 2 OS=Arabidopsis thaliana OX=3702 GN=AS2 PE=1 SV=1//1.46832e-62
Chr15	2323221	2323222	2	IP_peak_367	3.36033	Promoter (<=1kb)	2322455	2324512	2058	+	Sp15G_g00358	Sp15G_t00358	766	--	gnl|BL_ORD_ID|302320 sp|Q94AJ5|PGLR5_ARATH Probable polygalacturonase At1g80170 OS=Arabidopsis thaliana OX=3702 GN=At1g80170 PE=1 SV=1//1.76912e-80
Chr15	2409048	2409049	2	IP_peak_368	2.30735	Promoter (1-2kb)	2407566	2408975	1410	+	Sp15G_g00381	Sp15G_t00381	1482	--	gnl|BL_ORD_ID|312135 sp|Q9FMK9|PPA29_ARATH Probable inactive purple acid phosphatase 29 OS=Arabidopsis thaliana OX=3702 GN=PAP29 PE=2 SV=1//2.22857e-168
Chr15	2615535	2615536	2	IP_peak_369	3.99967	Promoter (<=1kb)	2616143	2616433	291	-	Sp15G_g00425	Sp15G_t00425	897	--	-//-
Chr15	2894478	2894479	2	IP_peak_370	3.34415	Promoter (2-3kb)	2891868	2892477	610	-	Sp15G_g00499	Sp15G_t00499	-2001	--	gnl|BL_ORD_ID|117247 sp|P93735|ELIP1_ARATH Early light-induced protein 1, chloroplastic OS=Arabidopsis thaliana OX=3702 GN=ELIP1 PE=1 SV=1//5.8675e-46
Chr15	2901072	2901073	2	IP_peak_371	13.7538	Promoter (1-2kb)	2902558	2904741	2184	+	Sp15G_g00500	Sp15G_t00500	-1485	--	-//-
Chr15	2954266	2954267	2	IP_peak_372	2.7542	Promoter (<=1kb)	2953216	2954724	1509	-	Sp15G_g00514	Sp15G_t00514	457	--	gnl|BL_ORD_ID|73641 sp|Q39057|CONS_ARATH Zinc finger protein CONSTANS OS=Arabidopsis thaliana OX=3702 GN=CO PE=1 SV=1//2.26217e-08
Chr15	2978028	2978029	2	IP_peak_373	2.30735	Promoter (<=1kb)	2977775	2978952	1178	+	Sp15G_g00521	Sp15G_t00521	253	--	gnl|BL_ORD_ID|121299 sp|Q9SVQ0|ERF62_ARATH Ethylene-responsive transcription factor ERF062 OS=Arabidopsis thaliana OX=3702 GN=ERF062 PE=2 SV=1//9.38663e-38
Chr15	2979961	2979962	2	IP_peak_374	3.77869	Promoter (<=1kb)	2979518	2982914	3397	+	Sp15G_g00522	Sp15G_t00522	443	--	gnl|BL_ORD_ID|188174 sp|P81795|IF2G_RAT Eukaryotic translation initiation factor 2 subunit 3, X-linked OS=Rattus norvegicus OX=10116 GN=Eif2s3 PE=1 SV=2//0
Chr15	3043398	3043399	2	IP_peak_375	40.8767	Distal Intergenic	3050601	3052646	2046	-	Sp15G_g00531	Sp15G_t00531	9247	--	gnl|BL_ORD_ID|304390 sp|Q494P0|PHT17_ARATH Probable inorganic phosphate transporter 1-7 OS=Arabidopsis thaliana OX=3702 GN=PHT1-7 PE=2 SV=2//0
Chr15	3305473	3305474	2	IP_peak_376	4.50751	Promoter (1-2kb)	3305087	3306508	1422	-	Sp15G_g00614	Sp15G_t00614	1034	--	gnl|BL_ORD_ID|308535 sp|Q9FM79|PME62_ARATH Pectinesterase QRT1 OS=Arabidopsis thaliana OX=3702 GN=QRT1 PE=2 SV=1//5.20012e-129
Chr15	3363863	3363864	2	IP_peak_377	2.73485	Promoter (<=1kb)	3363251	3364827	1577	-	Sp15G_g00634	Sp15G_t00634	963	--	gnl|BL_ORD_ID|506626 sp|Q9SGQ0|VOZ1_ARATH Transcription factor VOZ1 OS=Arabidopsis thaliana OX=3702 GN=VOZ1 PE=1 SV=1//1.83805e-178
Chr15	3396418	3396419	2	IP_peak_378	3.28542	Promoter (<=1kb)	3395546	3397196	1651	+	Sp15G_g00641	Sp15G_t00641	872	--	-//-
Chr15	3699321	3699322	2	IP_peak_379	5.75244	Promoter (2-3kb)	3698769	3701905	3137	-	Sp15G_g00732	Sp15G_t00732	2583	--	gnl|BL_ORD_ID|164757 sp|Q8LCP6|GUN10_ARATH Endoglucanase 10 OS=Arabidopsis thaliana OX=3702 GN=At1g75680 PE=2 SV=2//0
Chr15	3808808	3808809	2	IP_peak_380	4.15052	Promoter (1-2kb)	3810383	3813527	3145	+	Sp15G_g00762	Sp15G_t00762	-1574	--	gnl|BL_ORD_ID|239358 sp|Q8VZG8|MIK2_ARATH MDIS1-interacting receptor like kinase 2 OS=Arabidopsis thaliana OX=3702 GN=MIK2 PE=1 SV=3//0
Chr15	3922270	3922271	2	IP_peak_381	35.4173	Promoter (1-2kb)	3920705	3923626	2922	-	Sp15G_g00791	Sp15G_t00791	1355	--	-//-
Chr15	4087998	4087999	2	IP_peak_382	2.60321	Promoter (<=1kb)	4087905	4091194	3290	+	Sp15G_g00836	Sp15G_t00836	93	--	gnl|BL_ORD_ID|260392 sp|Q10S65|NAC22_ORYSJ NAC domain-containing protein 22 OS=Oryza sativa subsp. japonica OX=39947 GN=NAC022 PE=2 SV=1//2.02767e-50
Chr15	4266326	4266327	2	IP_peak_383	7.57661	Promoter (<=1kb)	4263765	4265962	2198	-	Sp15G_g00895	Sp15G_t00895	-364	--	-//-
Chr15	4283401	4283402	2	IP_peak_384	4.6649	Promoter (2-3kb)	4285972	4287092	1121	+	Sp15G_g00901	Sp15G_t00901	-2570	--	gnl|BL_ORD_ID|156730 sp|Q10M74|GMK2_ORYSJ Guanylate kinase 2, chloroplastic/mitochondrial OS=Oryza sativa subsp. japonica OX=39947 GN=V2 PE=1 SV=1//1.62644e-118
Chr15	4486282	4486283	2	IP_peak_385	4.27504	Promoter (1-2kb)	4484993	4486852	1860	+	Sp15G_g00959	Sp15G_t00959	1289	--	gnl|BL_ORD_ID|227716 sp|Q6Z310|MAN9_ORYSJ Putative mannan endo-1,4-beta-mannosidase 9 OS=Oryza sativa subsp. japonica OX=39947 GN=MAN9 PE=2 SV=2//3.77783e-166
Chr16	8333	8334	2	IP_peak_386	24.4983	Downstream (2-3kb)	1258	4559	3302	-	Sp16G_g00001	Sp16G_t00001	-3774	--	gnl|BL_ORD_ID|524405 sp|Q9ZQR4|Y2452_ARATH DUF21 domain-containing protein At2g14520 OS=Arabidopsis thaliana OX=3702 GN=CBSDUF3 PE=2 SV=2//0
Chr16	151032	151033	2	IP_peak_387	4.09959	Promoter (<=1kb)	150424	153012	2589	+	Sp16G_g00034	Sp16G_t00034	608	--	gnl|BL_ORD_ID|530118 sp|Q9T020|Y4391_ARATH Probable receptor-like protein kinase At4g39110 OS=Arabidopsis thaliana OX=3702 GN=At4g39110 PE=3 SV=1//0
Chr16	378723	378724	2	IP_peak_388	2.52157	Promoter (<=1kb)	379461	382598	3138	+	Sp16G_g00082	Sp16G_t00082	-737	--	gnl|BL_ORD_ID|536875 sp|O22152|YAB1_ARATH Axial regulator YABBY 1 OS=Arabidopsis thaliana OX=3702 GN=YAB1 PE=1 SV=1//1.01617e-53
Chr16	429848	429849	2	IP_peak_389	3.95216	Downstream (<1kb)	430650	433577	2928	-	Sp16G_g00090	Sp16G_t00090	3728	--	-//-
Chr16	1126945	1126946	2	IP_peak_390	2.30735	Promoter (<=1kb)	1125422	1126208	787	-	Sp16G_g00227	Sp16G_t00227	-737	--	gnl|BL_ORD_ID|239283 sp|Q9CA51|MIF1_ARATH Mini zinc finger protein 1 OS=Arabidopsis thaliana OX=3702 GN=MIF1 PE=1 SV=1//1.05051e-30
Chr16	1157900	1157901	2	IP_peak_391	14.6198	Promoter (<=1kb)	1156513	1158556	2044	-	Sp16G_g00231	Sp16G_t00231	655	--	gnl|BL_ORD_ID|167019 sp|Q02283|HAT5_ARATH Homeobox-leucine zipper protein HAT5 OS=Arabidopsis thaliana OX=3702 GN=HAT5 PE=1 SV=1//5.16577e-41
Chr16	1511476	1511477	2	IP_peak_392	2.3701	Distal Intergenic	1502461	1504579	2119	-	Sp16G_g00279	Sp16G_t00279	-6897	--	gnl|BL_ORD_ID|311575 sp|Q9ZUY1|PP173_ARATH Pentatricopeptide repeat-containing protein At2g27800, mitochondrial OS=Arabidopsis thaliana OX=3702 GN=At2g27800 PE=3 SV=2//2.30286e-149
Chr16	2114099	2114100	2	IP_peak_393	39.72	Distal Intergenic	2109785	2110428	644	-	Sp16G_g00329	Sp16G_t00329	-3671	--	gnl|BL_ORD_ID|360162 sp|P51413|RL172_ARATH 60S ribosomal protein L17-2 OS=Arabidopsis thaliana OX=3702 GN=RPL17B PE=2 SV=2//1.24645e-97
Chr16	2117752	2117753	2	IP_peak_394	9.19482	Distal Intergenic	2109785	2110428	644	-	Sp16G_g00329	Sp16G_t00329	-7324	--	gnl|BL_ORD_ID|360162 sp|P51413|RL172_ARATH 60S ribosomal protein L17-2 OS=Arabidopsis thaliana OX=3702 GN=RPL17B PE=2 SV=2//1.24645e-97
Chr16	2132706	2132707	2	IP_peak_395	13.6517	Distal Intergenic	2145517	2147360	1844	-	Sp16G_g00330	Sp16G_t00330	14653	--	gnl|BL_ORD_ID|265970 sp|P47920|NDKB_FLABI Nucleoside diphosphate kinase B OS=Flaveria bidentis OX=4224 PE=2 SV=1//8.56745e-91
Chr16	2137714	2137715	2	IP_peak_396	19.392	Distal Intergenic	2145517	2147360	1844	-	Sp16G_g00330	Sp16G_t00330	9645	--	gnl|BL_ORD_ID|265970 sp|P47920|NDKB_FLABI Nucleoside diphosphate kinase B OS=Flaveria bidentis OX=4224 PE=2 SV=1//8.56745e-91
Chr16	2169798	2169799	2	IP_peak_397	3.82487	Promoter (<=1kb)	2167453	2170032	2580	-	Sp16G_g00335	Sp16G_t00335	233	--	gnl|BL_ORD_ID|249383 sp|O22466|MSI1_SOLLC WD-40 repeat-containing protein MSI1 OS=Solanum lycopersicum OX=4081 GN=MSI1 PE=2 SV=1//0
Chr16	2183256	2183257	2	IP_peak_398	32.1731	Promoter (1-2kb)	2184924	2187801	2878	+	Sp16G_g00338	Sp16G_t00338	-1667	--	gnl|BL_ORD_ID|525584 sp|Q949P3|Y2734_ARATH Uncharacterized protein At2g17340 OS=Arabidopsis thaliana OX=3702 GN=At2g17340 PE=1 SV=1//0
Chr16	2211698	2211699	2	IP_peak_399	4.50036	Distal Intergenic	2214815	2219303	4489	-	Sp16G_g00343	Sp16G_t00343	7604	--	gnl|BL_ORD_ID|108032 sp|Q9SVE7|DTX45_ARATH Protein DETOXIFICATION 45, chloroplastic OS=Arabidopsis thaliana OX=3702 GN=DTX45 PE=2 SV=2//0
Chr16	2281445	2281446	2	IP_peak_400	2.31601	Distal Intergenic	2271657	2274641	2985	+	Sp16G_g00348	Sp16G_t00348	9788	--	gnl|BL_ORD_ID|289288 sp|Q5Z8P0|P2C60_ORYSJ Probable protein phosphatase 2C 60 OS=Oryza sativa subsp. japonica OX=39947 GN=Os06g0717800 PE=2 SV=1//9.33599e-177
Chr16	2451309	2451310	2	IP_peak_401	3.49494	Distal Intergenic	2444970	2446870	1901	-	Sp16G_g00372	Sp16G_t00372	-4439	--	gnl|BL_ORD_ID|175561 sp|Q6NPM8|HIS7_ARATH Bifunctional phosphatase IMPL2, chloroplastic OS=Arabidopsis thaliana OX=3702 GN=HISN7 PE=1 SV=1//1.06988e-155
Chr16	2775737	2775738	2	IP_peak_402	4.08585	Promoter (<=1kb)	2775223	2776212	990	-	Sp16G_g00446	Sp16G_t00446	474	--	gnl|BL_ORD_ID|69185 sp|O81223|CNBL4_ARATH Calcineurin B-like protein 4 OS=Arabidopsis thaliana OX=3702 GN=CBL4 PE=1 SV=3//1.45136e-62
Chr16	2808687	2808688	2	IP_peak_403	7.54759	Promoter (<=1kb)	2809522	2812194	2673	+	Sp16G_g00458	Sp16G_t00458	-834	--	gnl|BL_ORD_ID|530895 sp|Q7F9W2|Y4814_ORYSJ B3 domain-containing protein Os04g0581400 OS=Oryza sativa subsp. japonica OX=39947 GN=Os04g0581400 PE=3 SV=2//5.29194e-62
Chr16	3036342	3036343	2	IP_peak_404	3.09801	Promoter (<=1kb)	3032548	3035477	2930	-	Sp16G_g00514	Sp16G_t00514	-865	--	gnl|BL_ORD_ID|493567 sp|Q8LAM0|UBP4_ARATH Ubiquitin carboxyl-terminal hydrolase 4 OS=Arabidopsis thaliana OX=3702 GN=UBP4 PE=1 SV=2//0
Chr16	3408245	3408246	2	IP_peak_405	3.04873	Promoter (<=1kb)	3406380	3408781	2402	-	Sp16G_g00621	Sp16G_t00621	535	--	-//-
Chr16	3647671	3647672	2	IP_peak_406	2.99442	Promoter (2-3kb)	3645508	3648090	2583	+	Sp16G_g00688	Sp16G_t00688	2163	--	-//-
Chr16	4103947	4103948	2	IP_peak_407	3.82487	Promoter (1-2kb)	4102213	4105272	3060	+	Sp16G_g00815	Sp16G_t00815	1734	--	-//-
Chr16	4120449	4120450	2	IP_peak_408	2.57186	Promoter (<=1kb)	4119822	4121924	2103	+	Sp16G_g00819	Sp16G_t00819	627	--	gnl|BL_ORD_ID|223351 sp|Q9M020|LRK63_ARATH Lectin-domain containing receptor kinase VI.3 OS=Arabidopsis thaliana OX=3702 GN=LECRK63 PE=2 SV=1//0
Chr16	4142052	4142053	2	IP_peak_409	2.63341	Promoter (<=1kb)	4142136	4143840	1705	+	Sp16G_g00827	Sp16G_t00827	-83	--	gnl|BL_ORD_ID|92824 sp|A7LFZ6|DCL4_ORYSJ Endoribonuclease Dicer homolog 4 OS=Oryza sativa subsp. japonica OX=39947 GN=DCL4 PE=2 SV=1//2.94242e-45
Chr16	4268343	4268344	2	IP_peak_410	8.98805	Downstream (<1kb)	4268663	4272072	3410	-	Sp16G_g00863	Sp16G_t00863	3728	--	gnl|BL_ORD_ID|138095 sp|Q8S8K9|FRIP1_ARATH Protein FIP1 OS=Arabidopsis thaliana OX=3702 GN=FIP1 PE=1 SV=1//4.59138e-164
Chr16	4401183	4401184	2	IP_peak_411	3.30538	Promoter (1-2kb)	4399535	4402054	2520	+	Sp16G_g00894	Sp16G_t00894	1648	--	gnl|BL_ORD_ID|136820 sp|Q7XA87|FOLT1_ARATH Folate transporter 1, chloroplastic OS=Arabidopsis thaliana OX=3702 GN=FOLT1 PE=2 SV=1//1.82629e-06
Chr16	4521064	4521065	2	IP_peak_412	3.65289	Promoter (<=1kb)	4516059	4520439	4381	-	Sp16G_g00927	Sp16G_t00927	-625	--	gnl|BL_ORD_ID|45977 sp|Q9SRV1|BPM4_ARATH BTB/POZ and MATH domain-containing protein 4 OS=Arabidopsis thaliana OX=3702 GN=BPM4 PE=1 SV=1//3.83027e-177
Chr16	4555994	4555995	2	IP_peak_413	4.6632	Promoter (<=1kb)	4556064	4558560	2497	+	Sp16G_g00939	Sp16G_t00939	-69	--	gnl|BL_ORD_ID|294295 sp|Q9LQQ8|PBL5_ARATH Probable serine/threonine-protein kinase PBL5 OS=Arabidopsis thaliana OX=3702 GN=PBL5 PE=2 SV=1//1.99001e-160
Chr17	151438	151439	2	IP_peak_414	2.47866	Promoter (2-3kb)	148976	150228	1253	+	Sp17G_g00044	Sp17G_t00044	2462	--	gnl|BL_ORD_ID|339948 sp|Q8H1D6|RBK1_ARATH Receptor-like cytosolic serine/threonine-protein kinase RBK1 OS=Arabidopsis thaliana OX=3702 GN=RBK1 PE=1 SV=1//4.09233e-132
Chr17	259698	259699	2	IP_peak_415a	2.42785	Promoter (1-2kb)	258441	259312	872	+	Sp17G_g00074	Sp17G_t00074	1257	--	-//-
Chr17	259898	259899	2	IP_peak_415b	3.61779	Promoter (1-2kb)	258441	259312	872	+	Sp17G_g00074	Sp17G_t00074	1457	--	-//-
Chr17	817254	817255	2	IP_peak_416	33.3701	Promoter (2-3kb)	812567	814396	1830	-	Sp17G_g00236	Sp17G_t00236	-2858	--	gnl|BL_ORD_ID|259145 sp|Q8VZQ2|MYB61_ARATH Transcription factor MYB61 OS=Arabidopsis thaliana OX=3702 GN=MYB61 PE=2 SV=1//3.01484e-73
Chr17	955937	955938	2	IP_peak_417	4.15052	Promoter (1-2kb)	952908	957462	4555	-	Sp17G_g00275	Sp17G_t00275	1524	--	gnl|BL_ORD_ID|259671 sp|F4HWY6|MYO11_ARATH Myosin-11 OS=Arabidopsis thaliana OX=3702 GN=XI-E PE=3 SV=1//0
Chr17	991888	991889	2	IP_peak_418	3.97837	Promoter (<=1kb)	984949	992439	7491	-	Sp17G_g00283	Sp17G_t00283	550	--	gnl|BL_ORD_ID|424805 sp|O82221|RUXG_ARATH Probable small nuclear ribonucleoprotein G OS=Arabidopsis thaliana OX=3702 GN=At2g23930 PE=3 SV=1//2.82524e-41
Chr17	1123896	1123897	2	IP_peak_419	2.60321	Promoter (<=1kb)	1123813	1126006	2194	+	Sp17G_g00317	Sp17G_t00317	83	--	gnl|BL_ORD_ID|161506 sp|A2C5L7|GRPE_PROM3 Protein GrpE OS=Prochlorococcus marinus (strain MIT 9303) OX=59922 GN=grpE PE=3 SV=1//4.24515e-42
Chr17	1542344	1542345	2	IP_peak_420	4.75363	Promoter (1-2kb)	1541012	1542661	1650	+	Sp17G_g00411	Sp17G_t00411	1332	--	gnl|BL_ORD_ID|491465 sp|Q940V3|U91A1_ARATH UDP-glycosyltransferase 91A1 OS=Arabidopsis thaliana OX=3702 GN=UGT91A1 PE=2 SV=1//2.93514e-167
Chr17	1633120	1633121	2	IP_peak_421	16.6338	Promoter (<=1kb)	1633189	1635992	2804	+	Sp17G_g00431	Sp17G_t00431	-68	--	gnl|BL_ORD_ID|245939 sp|Q9FMU6|MPCP3_ARATH Mitochondrial phosphate carrier protein 3, mitochondrial OS=Arabidopsis thaliana OX=3702 GN=MPT3 PE=1 SV=1//3.46637e-161
Chr17	1718702	1718703	2	IP_peak_422	7.64094	Intron (Sp17G_t00447/Sp17G_g00447, intron 1 of 3)	1713671	1721834	8164	-	Sp17G_g00447	Sp17G_t00447	3131	--	gnl|BL_ORD_ID|12767 sp|A5DK49|AIM32_PICGU Altered inheritance of mitochondria protein 32 OS=Meyerozyma guilliermondii (strain ATCC 6260 / CBS 566 / DSM 6381 / JCM 1539 / NBRC 10279 / NRRL Y-324) OX=294746 GN=AIM32 PE=3 SV=2//1.41599e-15
Chr17	1720493	1720494	2	IP_peak_423	6.14362	Promoter (1-2kb)	1713671	1721834	8164	-	Sp17G_g00447	Sp17G_t00447	1340	--	gnl|BL_ORD_ID|12767 sp|A5DK49|AIM32_PICGU Altered inheritance of mitochondria protein 32 OS=Meyerozyma guilliermondii (strain ATCC 6260 / CBS 566 / DSM 6381 / JCM 1539 / NBRC 10279 / NRRL Y-324) OX=294746 GN=AIM32 PE=3 SV=2//1.41599e-15
Chr17	2213572	2213573	2	IP_peak_424	2.61974	Promoter (2-3kb)	2209287	2211167	1881	-	Sp17G_g00509	Sp17G_t00509	-2405	--	gnl|BL_ORD_ID|491465 sp|Q940V3|U91A1_ARATH UDP-glycosyltransferase 91A1 OS=Arabidopsis thaliana OX=3702 GN=UGT91A1 PE=2 SV=1//2.4604e-159
Chr17	2218436	2218437	2	IP_peak_425	3.13365	Distal Intergenic	2209287	2211167	1881	-	Sp17G_g00509	Sp17G_t00509	-7269	--	gnl|BL_ORD_ID|491465 sp|Q940V3|U91A1_ARATH UDP-glycosyltransferase 91A1 OS=Arabidopsis thaliana OX=3702 GN=UGT91A1 PE=2 SV=1//2.4604e-159
Chr17	2433272	2433273	2	IP_peak_426	4.12265	Distal Intergenic	2438007	2440116	2110	-	Sp17G_g00531	Sp17G_t00531	6843	--	gnl|BL_ORD_ID|260414 sp|Q84WP6|NAC43_ARATH NAC domain-containing protein 43 OS=Arabidopsis thaliana OX=3702 GN=NAC043 PE=2 SV=2//2.24997e-91
Chr17	2460765	2460766	2	IP_peak_427	3.88983	Promoter (1-2kb)	2461794	2465123	3330	+	Sp17G_g00533	Sp17G_t00533	-1028	--	gnl|BL_ORD_ID|313450 sp|Q9LNG5|PPP7L_ARATH Serine/threonine-protein phosphatase 7 long form homolog OS=Arabidopsis thaliana OX=3702 GN=MAIL3 PE=2 SV=1//9.67364e-56
Chr17	2552557	2552558	2	IP_peak_428	5.55593	Distal Intergenic	2562742	2565170	2429	-	Sp17G_g00544	Sp17G_t00544	12612	--	-//-
Chr17	2604231	2604232	2	IP_peak_429	2.75229	Promoter (<=1kb)	2603931	2604539	609	-	Sp17G_g00548	Sp17G_t00548	307	--	gnl|BL_ORD_ID|285553 sp|O49813|OLEE1_BETPN Olee1-like protein OS=Betula pendula OX=3505 PE=2 SV=1//1.69045e-61
Chr17	2953818	2953819	2	IP_peak_430	116.744	Promoter (1-2kb)	2949195	2952580	3386	-	Sp17G_g00588	Sp17G_t00588	-1238	--	gnl|BL_ORD_ID|308471 sp|Q7Y201|PME13_ARATH Probable pectinesterase/pectinesterase inhibitor 13 OS=Arabidopsis thaliana OX=3702 GN=PME13 PE=2 SV=2//1.50691e-124
Chr17	3039005	3039006	2	IP_peak_431	95.871	Downstream (2-3kb)	3034793	3035077	285	-	Sp17G_g00599	Sp17G_t00599	-3928	--	gnl|BL_ORD_ID|369865 sp|Q84WM0|RL292_ARATH 60S ribosomal protein L29-2 OS=Arabidopsis thaliana OX=3702 GN=RPL29B PE=3 SV=2//9.92692e-28
Chr18	195305	195306	2	IP_peak_432	22.4774	Distal Intergenic	186311	188828	2518	-	Sp18G_g00037	Sp18G_t00037	-6477	--	gnl|BL_ORD_ID|352555 sp|Q54VD8|RIO1_DICDI Serine/threonine-protein kinase rio1 OS=Dictyostelium discoideum OX=44689 GN=rio1 PE=3 SV=1//4.03611e-43
Chr18	210823	210824	2	IP_peak_433	2.30735	Promoter (<=1kb)	211398	216517	5120	+	Sp18G_g00040	Sp18G_t00040	-574	--	gnl|BL_ORD_ID|275119 sp|P38420|NRPB2_ARATH DNA-directed RNA polymerase II subunit 2 OS=Arabidopsis thaliana OX=3702 GN=NRPB2 PE=1 SV=2//0
Chr18	270605	270606	2	IP_peak_434	2.99122	Distal Intergenic	279129	280187	1059	-	Sp18G_g00043	Sp18G_t00043	9581	--	gnl|BL_ORD_ID|245549 sp|Q94FN2|MOR1_ARATH Protein MOR1 OS=Arabidopsis thaliana OX=3702 GN=MOR1 PE=1 SV=1//1.37886e-34
Chr18	609953	609954	2	IP_peak_435	3.21788	Promoter (1-2kb)	611085	612926	1842	+	Sp18G_g00105	Sp18G_t00105	-1131	--	gnl|BL_ORD_ID|289108 sp|Q9LIL4|P24B3_ARATH Transmembrane emp24 domain-containing protein p24beta3 OS=Arabidopsis thaliana OX=3702 GN=At3g22845 PE=2 SV=1//7.62227e-122
Chr18	618527	618528	2	IP_peak_436	2.70727	Promoter (2-3kb)	616421	618019	1599	+	Sp18G_g00107	Sp18G_t00107	2106	--	gnl|BL_ORD_ID|311991 sp|Q9FG85|PP415_ARATH Pentatricopeptide repeat-containing protein At5g43790 OS=Arabidopsis thaliana OX=3702 GN=PCMP-E30 PE=2 SV=1//7.2044e-147
Chr18	691671	691672	2	IP_peak_437	2.31601	Distal Intergenic	713362	714055	694	-	Sp18G_g00112	Sp18G_t00112	22383	--	-//-
Chr18	773063	773064	2	IP_peak_438	8.99198	Distal Intergenic	765499	767847	2349	+	Sp18G_g00118	Sp18G_t00118	7564	--	gnl|BL_ORD_ID|16285 sp|A2AH22|AMRA1_MOUSE Activating molecule in BECN1-regulated autophagy protein 1 OS=Mus musculus OX=10090 GN=Ambra1 PE=1 SV=1//1.40943e-17
Chr18	780039	780040	2	IP_peak_439	3.7213	Distal Intergenic	765499	767847	2349	+	Sp18G_g00118	Sp18G_t00118	14540	--	gnl|BL_ORD_ID|16285 sp|A2AH22|AMRA1_MOUSE Activating molecule in BECN1-regulated autophagy protein 1 OS=Mus musculus OX=10090 GN=Ambra1 PE=1 SV=1//1.40943e-17
Chr18	858111	858112	2	IP_peak_440	3.7213	Distal Intergenic	884899	888500	3602	-	Sp18G_g00119	Sp18G_t00119	30388	--	-//-
Chr18	864322	864323	2	IP_peak_441	2.99122	Distal Intergenic	884899	888500	3602	-	Sp18G_g00119	Sp18G_t00119	24177	--	-//-
Chr18	888003	888004	2	IP_peak_442	2.89773	Promoter (<=1kb)	884899	888500	3602	-	Sp18G_g00119	Sp18G_t00119	496	--	-//-
Chr18	891373	891374	2	IP_peak_443	2.67671	Promoter (2-3kb)	890990	893510	2521	-	Sp18G_g00120	Sp18G_t00120	2136	--	-//-
Chr18	898240	898241	2	IP_peak_444	10.3806	Distal Intergenic	890990	893510	2521	-	Sp18G_g00120	Sp18G_t00120	-4730	--	-//-
Chr18	995293	995294	2	IP_peak_445	3.7213	Promoter (<=1kb)	994854	995319	466	+	Sp18G_g00124	Sp18G_t00124	439	--	-//-
Chr18	998928	998929	2	IP_peak_446	3.7213	Distal Intergenic	994854	995319	466	+	Sp18G_g00124	Sp18G_t00124	4074	--	-//-
Chr18	1030963	1030964	2	IP_peak_447a	5.66694	Promoter (2-3kb)	1031493	1033630	2138	-	Sp18G_g00126	Sp18G_t00126	2666	--	gnl|BL_ORD_ID|548659 sp|P93312|YMF16_ARATH Uncharacterized tatC-like protein ymf16 OS=Arabidopsis thaliana OX=3702 GN=YMF16 PE=2 SV=2//9.27091e-128
Chr18	1031247	1031248	2	IP_peak_447b	3.00724	Promoter (2-3kb)	1031493	1033630	2138	-	Sp18G_g00126	Sp18G_t00126	2382	--	gnl|BL_ORD_ID|548659 sp|P93312|YMF16_ARATH Uncharacterized tatC-like protein ymf16 OS=Arabidopsis thaliana OX=3702 GN=YMF16 PE=2 SV=2//9.27091e-128
Chr18	1032452	1032453	2	IP_peak_448a	3.67777	Promoter (1-2kb)	1031493	1033630	2138	-	Sp18G_g00126	Sp18G_t00126	1177	--	gnl|BL_ORD_ID|548659 sp|P93312|YMF16_ARATH Uncharacterized tatC-like protein ymf16 OS=Arabidopsis thaliana OX=3702 GN=YMF16 PE=2 SV=2//9.27091e-128
Chr18	1032709	1032710	2	IP_peak_448b	2.48617	Promoter (<=1kb)	1031493	1033630	2138	-	Sp18G_g00126	Sp18G_t00126	920	--	gnl|BL_ORD_ID|548659 sp|P93312|YMF16_ARATH Uncharacterized tatC-like protein ymf16 OS=Arabidopsis thaliana OX=3702 GN=YMF16 PE=2 SV=2//9.27091e-128
Chr18	1033270	1033271	2	IP_peak_449a	4.88887	Promoter (<=1kb)	1031493	1033630	2138	-	Sp18G_g00126	Sp18G_t00126	359	--	gnl|BL_ORD_ID|548659 sp|P93312|YMF16_ARATH Uncharacterized tatC-like protein ymf16 OS=Arabidopsis thaliana OX=3702 GN=YMF16 PE=2 SV=2//9.27091e-128
Chr18	1033509	1033510	2	IP_peak_449b	6.63813	Promoter (<=1kb)	1031493	1033630	2138	-	Sp18G_g00126	Sp18G_t00126	120	--	gnl|BL_ORD_ID|548659 sp|P93312|YMF16_ARATH Uncharacterized tatC-like protein ymf16 OS=Arabidopsis thaliana OX=3702 GN=YMF16 PE=2 SV=2//9.27091e-128
Chr18	1069674	1069675	2	IP_peak_450	2.31601	Distal Intergenic	1060039	1063093	3055	-	Sp18G_g00127	Sp18G_t00127	-6581	--	gnl|BL_ORD_ID|310002 sp|Q9SGH4|PNSL3_ARATH Photosynthetic NDH subunit of lumenal location 3, chloroplastic OS=Arabidopsis thaliana OX=3702 GN=PNSL3 PE=1 SV=1//1.70534e-48
Chr18	1110523	1110524	2	IP_peak_451	28.3397	Distal Intergenic	1077025	1080171	3147	+	Sp18G_g00128	Sp18G_t00128	33498	--	gnl|BL_ORD_ID|159926 sp|Q9M5A9|GPT1_ARATH Glucose-6-phosphate/phosphate translocator 1, chloroplastic OS=Arabidopsis thaliana OX=3702 GN=GPT1 PE=2 SV=1//1.81647e-163
Chr18	1153981	1153982	2	IP_peak_452	2.98109	Distal Intergenic	1189389	1193249	3861	-	Sp18G_g00129	Sp18G_t00129	39267	--	-//-
Chr18	1154833	1154834	2	IP_peak_453a	5.0397	Distal Intergenic	1189389	1193249	3861	-	Sp18G_g00129	Sp18G_t00129	38415	--	-//-
Chr18	1155130	1155131	2	IP_peak_453b	3.62807	Distal Intergenic	1189389	1193249	3861	-	Sp18G_g00129	Sp18G_t00129	38118	--	-//-
Chr18	1261942	1261943	2	IP_peak_454	3.35732	Promoter (1-2kb)	1262995	1263870	876	+	Sp18G_g00132	Sp18G_t00132	-1052	--	gnl|BL_ORD_ID|311668 sp|Q1PEU4|PP201_ARATH Pentatricopeptide repeat-containing protein At2g44880 OS=Arabidopsis thaliana OX=3702 GN=PCMP-E9 PE=2 SV=2//3.01726e-07
Chr18	1271106	1271107	2	IP_peak_455	5.06919	Distal Intergenic	1262995	1263870	876	+	Sp18G_g00132	Sp18G_t00132	8111	--	gnl|BL_ORD_ID|311668 sp|Q1PEU4|PP201_ARATH Pentatricopeptide repeat-containing protein At2g44880 OS=Arabidopsis thaliana OX=3702 GN=PCMP-E9 PE=2 SV=2//3.01726e-07
Chr18	1299859	1299860	2	IP_peak_456	3.57505	Promoter (<=1kb)	1294430	1299781	5352	-	Sp18G_g00133	Sp18G_t00133	-78	--	gnl|BL_ORD_ID|5858 sp|Q9MB94|ACCO_PRUMU 1-aminocyclopropane-1-carboxylate oxidase OS=Prunus mume OX=102107 GN=ACO4 PE=2 SV=1//6.6009e-153
Chr18	1307013	1307014	2	IP_peak_457	2.30226	Distal Intergenic	1294430	1299781	5352	-	Sp18G_g00133	Sp18G_t00133	-7232	--	gnl|BL_ORD_ID|5858 sp|Q9MB94|ACCO_PRUMU 1-aminocyclopropane-1-carboxylate oxidase OS=Prunus mume OX=102107 GN=ACO4 PE=2 SV=1//6.6009e-153
Chr18	1328666	1328667	2	IP_peak_458	2.99122	Distal Intergenic	1353655	1355293	1639	+	Sp18G_g00135	Sp18G_t00135	-24988	--	gnl|BL_ORD_ID|56826 sp|Q9LJ45|CCU11_ARATH Cyclin-U1-1 OS=Arabidopsis thaliana OX=3702 GN=CYCU1-1 PE=1 SV=1//6.6121e-63
Chr18	1351459	1351460	2	IP_peak_459	2.31601	Promoter (2-3kb)	1353655	1355293	1639	+	Sp18G_g00135	Sp18G_t00135	-2195	--	gnl|BL_ORD_ID|56826 sp|Q9LJ45|CCU11_ARATH Cyclin-U1-1 OS=Arabidopsis thaliana OX=3702 GN=CYCU1-1 PE=1 SV=1//6.6121e-63
Chr18	1427855	1427856	2	IP_peak_460	3.7213	Intron (Sp18G_t00139/Sp18G_g00139, intron 1 of 1)	1419469	1431154	11686	+	Sp18G_g00139	Sp18G_t00139	8386	--	gnl|BL_ORD_ID|131999 sp|Q94B77|FH5_ARATH Formin-like protein 5 OS=Arabidopsis thaliana OX=3702 GN=FH5 PE=2 SV=2//3.0377e-22
Chr18	1608461	1608462	2	IP_peak_461	2.55284	Promoter (2-3kb)	1606324	1612302	5979	+	Sp18G_g00155	Sp18G_t00155	2137	--	gnl|BL_ORD_ID|297598 sp|Q8W1X2|PDXK_ARATH Pyridoxal kinase OS=Arabidopsis thaliana OX=3702 GN=PK PE=1 SV=2//2.47163e-177
Chr18	1692212	1692213	2	IP_peak_462	10.8454	Downstream (<1kb)	1708948	1712152	3205	+	Sp18G_g00164	Sp18G_t00164	-16735	--	-//-
Chr18	2052263	2052264	2	IP_peak_463	2.93583	Promoter (1-2kb)	2050654	2052596	1943	+	Sp18G_g00206	Sp18G_t00206	1609	--	gnl|BL_ORD_ID|434068 sp|P38166|SFT2_YEAST Protein transport protein SFT2 OS=Saccharomyces cerevisiae (strain ATCC 204508 / S288c) OX=559292 GN=SFT2 PE=1 SV=1//4.83576e-12
Chr18	2213138	2213139	2	IP_peak_464	3.43297	Promoter (1-2kb)	2212977	2214302	1326	-	Sp18G_g00231	Sp18G_t00231	1163	--	-//-
Chr18	2284932	2284933	2	IP_peak_465	7.82126	Distal Intergenic	2250829	2253339	2511	-	Sp18G_g00240	Sp18G_t00240	-31593	--	gnl|BL_ORD_ID|289288 sp|Q5Z8P0|P2C60_ORYSJ Probable protein phosphatase 2C 60 OS=Oryza sativa subsp. japonica OX=39947 GN=Os06g0717800 PE=2 SV=1//0
Chr18	2332004	2332005	2	IP_peak_466	2.99122	Distal Intergenic	2335538	2336063	526	-	Sp18G_g00242	Sp18G_t00242	4058	--	-//-
Chr18	2568474	2568475	2	IP_peak_467	64.807	Promoter (1-2kb)	2568665	2570076	1412	-	Sp18G_g00282	Sp18G_t00282	1601	--	gnl|BL_ORD_ID|476754 sp|Q9ASY8|TOM71_ARATH Mitochondrial import receptor subunit TOM7-1 OS=Arabidopsis thaliana OX=3702 GN=TOM7-1 PE=1 SV=1//5.52364e-12
Chr18	2651554	2651555	2	IP_peak_468	2.30226	Promoter (1-2kb)	2653052	2655667	2616	+	Sp18G_g00297	Sp18G_t00297	-1497	--	gnl|BL_ORD_ID|318260 sp|Q9LSU1|PSA5_ORYSJ Proteasome subunit alpha type-5 OS=Oryza sativa subsp. japonica OX=39947 GN=PAE1 PE=2 SV=1//1.38266e-168
Chr18	2692830	2692831	2	IP_peak_469	54.4789	Promoter (2-3kb)	2690624	2692690	2067	+	Sp18G_g00305	Sp18G_t00305	2206	--	gnl|BL_ORD_ID|134828 sp|Q9C717|FLXL3_ARATH Protein FLX-like 3 OS=Arabidopsis thaliana OX=3702 GN=FLXL3 PE=1 SV=1//5.06613e-55
Chr18	2782209	2782210	2	IP_peak_470	2.64331	Promoter (1-2kb)	2783520	2787145	3626	+	Sp18G_g00323	Sp18G_t00323	-1310	--	gnl|BL_ORD_ID|311232 sp|Q9M7K4|POT5_ARATH Potassium transporter 5 OS=Arabidopsis thaliana OX=3702 GN=POT5 PE=1 SV=1//0
Chr18	2845305	2845306	2	IP_peak_471	3.16988	Promoter (<=1kb)	2845020	2845357	338	-	Sp18G_g00332	Sp18G_t00332	51	--	-//-
Chr18	3015894	3015895	2	IP_peak_472	2.30226	Promoter (2-3kb)	3015332	3018337	3006	-	Sp18G_g00364	Sp18G_t00364	2442	--	gnl|BL_ORD_ID|12620 sp|Q6PQQ3|AIL5_ARATH AP2-like ethylene-responsive transcription factor AIL5 OS=Arabidopsis thaliana OX=3702 GN=AIL5 PE=2 SV=2//3.63004e-112
Chr18	3097872	3097873	2	IP_peak_473	3.13365	Promoter (<=1kb)	3098224	3100909	2686	+	Sp18G_g00383	Sp18G_t00383	-351	--	gnl|BL_ORD_ID|15326 sp|Q9FR37|AMI1_ARATH Amidase 1 OS=Arabidopsis thaliana OX=3702 GN=AMI1 PE=1 SV=1//7.41822e-166
Chr18	3286425	3286426	2	IP_peak_474	4.15058	Promoter (2-3kb)	3280679	3283759	3081	-	Sp18G_g00433	Sp18G_t00433	-2666	--	gnl|BL_ORD_ID|526645 sp|Q55909|Y305_SYNY3 TVP38/TMEM64 family membrane protein slr0305 OS=Synechocystis sp. (strain PCC 6803 / Kazusa) OX=1111708 GN=slr0305 PE=3 SV=1//1.26334e-30
Chr18	3488211	3488212	2	IP_peak_475	17.7826	Promoter (<=1kb)	3489002	3490063	1062	+	Sp18G_g00487	Sp18G_t00487	-790	--	gnl|BL_ORD_ID|319727 sp|Q2QDA8|PSBA_CUCSA Photosystem II protein D1 OS=Cucumis sativus OX=3659 GN=psbA PE=3 SV=1//0
Chr18	3490399	3490400	2	IP_peak_476	78.6008	Promoter (<=1kb)	3490188	3490892	705	-	Sp18G_g00488	Sp18G_t00488	492	--	gnl|BL_ORD_ID|354533 sp|Q0ZIX7|RK2_VITVI 50S ribosomal protein L2, chloroplastic OS=Vitis vinifera OX=29760 GN=rpl2-A PE=3 SV=1//1.29265e-83
Chr18	3559993	3559994	2	IP_peak_477	2.68008	Promoter (2-3kb)	3557688	3559565	1878	+	Sp18G_g00501	Sp18G_t00501	2305	--	gnl|BL_ORD_ID|99240 sp|Q9AXQ8|DHYS_DIACA Deoxyhypusine synthase OS=Dianthus caryophyllus OX=3570 GN=DHS PE=2 SV=1//0
Chr18	3657676	3657677	2	IP_peak_478	2.30735	Intron (Sp18G_t00525/Sp18G_g00525, intron 6 of 6)	3654527	3655883	1357	+	Sp18G_g00524	Sp18G_t00524	3149	--	gnl|BL_ORD_ID|31901 sp|P46897|ATHB7_ARATH Homeobox-leucine zipper protein ATHB-7 OS=Arabidopsis thaliana OX=3702 GN=ATHB-7 PE=1 SV=2//2.35399e-42
Chr18	3690044	3690045	2	IP_peak_479	3.95216	Promoter (<=1kb)	3686976	3689047	2072	-	Sp18G_g00534	Sp18G_t00534	-997	--	gnl|BL_ORD_ID|285994 sp|O48528|OP163_ARATH Outer envelope pore protein 16-3, chloroplastic/mitochondrial OS=Arabidopsis thaliana OX=3702 GN=OEP163 PE=1 SV=1//8.16727e-73
Chr18	3735951	3735952	2	IP_peak_480	3.7213	Distal Intergenic	3742013	3744901	2889	-	Sp18G_g00544	Sp18G_t00544	8949	--	gnl|BL_ORD_ID|508511 sp|P93026|VSR1_ARATH Vacuolar-sorting receptor 1 OS=Arabidopsis thaliana OX=3702 GN=VSR1 PE=1 SV=2//2.75754e-31
Chr18	3982681	3982682	2	IP_peak_481	7.0875	Promoter (1-2kb)	3981449	3982603	1155	+	Sp18G_g00610	Sp18G_t00610	1232	--	gnl|BL_ORD_ID|269474 sp|Q8LD98|NHL6_ARATH NDR1/HIN1-like protein 6 OS=Arabidopsis thaliana OX=3702 GN=NHL6 PE=1 SV=1//1.17105e-07
Chr19	35440	35441	2	IP_peak_482	2.98252	Distal Intergenic	19475	20526	1052	+	Sp19G_g00001	Sp19G_t00001	15965	--	gnl|BL_ORD_ID|110196 sp|Q8L868|E1311_ARATH Glucan endo-1,3-beta-glucosidase 11 OS=Arabidopsis thaliana OX=3702 GN=At1g32860 PE=1 SV=1//2.219e-60
Chr19	80825	80826	2	IP_peak_483	8.95516	Promoter (<=1kb)	78587	80189	1603	-	Sp19G_g00007	Sp19G_t00007	-636	--	gnl|BL_ORD_ID|166876 sp|Q62785|HAP28_RAT 28 kDa heat- and acid-stable phosphoprotein OS=Rattus norvegicus OX=10116 GN=Pdap1 PE=1 SV=1//1.3029e-23
Chr19	180795	180796	2	IP_peak_484	2.77892	Distal Intergenic	190714	191920	1207	+	Sp19G_g00023	Sp19G_t00023	-9918	--	-//-
Chr19	281651	281652	2	IP_peak_485	3.56797	Promoter (<=1kb)	281914	283735	1822	+	Sp19G_g00039	Sp19G_t00039	-262	--	-//-
Chr19	713168	713169	2	IP_peak_486	10.7672	3' UTR	703773	706448	2676	-	Sp19G_g00111	Sp19G_t00111	-6720	--	gnl|BL_ORD_ID|179785 sp|B7FA90|HPT1_ORYSJ Probable homogentisate phytyltransferase 1, chloroplastic OS=Oryza sativa subsp. japonica OX=39947 GN=HPT1 PE=2 SV=1//6.78824e-95
Chr19	1023434	1023435	2	IP_peak_487	4.34594	Promoter (2-3kb)	1025903	1027163	1261	+	Sp19G_g00159	Sp19G_t00159	-2468	--	gnl|BL_ORD_ID|110246 sp|Q02439|E13F_HORVU Putative glucan endo-1,3-beta-glucosidase GVI (Fragment) OS=Hordeum vulgare OX=4513 PE=3 SV=1//1.67636e-102
Chr19	1036795	1036796	2	IP_peak_488	2.45683	Promoter (<=1kb)	1032669	1037463	4795	-	Sp19G_g00161	Sp19G_t00161	667	--	gnl|BL_ORD_ID|164713 sp|B9RUN8|GUF1_RICCO Translation factor GUF1 homolog, mitochondrial OS=Ricinus communis OX=3988 GN=RCOM_0855130 PE=3 SV=1//0
Chr19	1455392	1455393	2	IP_peak_489a	95.3531	Distal Intergenic	1497189	1498647	1459	+	Sp19G_g00191	Sp19G_t00191	-41796	--	-//-
Chr19	1455710	1455711	2	IP_peak_489b	100.465	Distal Intergenic	1497189	1498647	1459	+	Sp19G_g00191	Sp19G_t00191	-41478	--	-//-
Chr19	1521104	1521105	2	IP_peak_490	4.50036	Distal Intergenic	1527805	1528369	565	+	Sp19G_g00193	Sp19G_t00193	-6700	--	-//-
Chr19	1544669	1544670	2	IP_peak_491	2.99122	Distal Intergenic	1529472	1531111	1640	-	Sp19G_g00195	Sp19G_t00195	-13558	--	gnl|BL_ORD_ID|44863 sp|O24581|BIP3_MAIZE Luminal-binding protein 3 OS=Zea mays OX=4577 GN=BIPE3 PE=2 SV=1//1.90103e-07
Chr19	1606076	1606077	2	IP_peak_492	2.55284	Distal Intergenic	1611757	1614599	2843	-	Sp19G_g00197	Sp19G_t00197	8522	--	-//-
Chr19	1810098	1810099	2	IP_peak_493	5.74093	Distal Intergenic	1788976	1791278	2303	-	Sp19G_g00206	Sp19G_t00206	-18820	--	-//-
Chr19	1814385	1814386	2	IP_peak_494a	7.72645	Distal Intergenic	1832204	1832641	438	+	Sp19G_g00207	Sp19G_t00207	-17818	--	-//-
Chr19	1814684	1814685	2	IP_peak_494b	8.40313	Distal Intergenic	1832204	1832641	438	+	Sp19G_g00207	Sp19G_t00207	-17519	--	-//-
Chr19	1815458	1815459	2	IP_peak_495	8.60233	Distal Intergenic	1832204	1832641	438	+	Sp19G_g00207	Sp19G_t00207	-16745	--	-//-
Chr19	1816094	1816095	2	IP_peak_496	9.8736	Distal Intergenic	1832204	1832641	438	+	Sp19G_g00207	Sp19G_t00207	-16109	--	-//-
Chr19	1860423	1860424	2	IP_peak_497	2.31601	Promoter (1-2kb)	1858331	1858739	409	-	Sp19G_g00212	Sp19G_t00212	-1684	--	gnl|BL_ORD_ID|311525 sp|Q9ZUE9|PP149_ARATH Pentatricopeptide repeat-containing protein At2g06000 OS=Arabidopsis thaliana OX=3702 GN=At2g06000 PE=2 SV=1//9.09032e-14
Chr19	2144334	2144335	2	IP_peak_498	2.31601	Exon (Sp19G_t00240/Sp19G_g00240, exon 6 of 6)	2143779	2149374	5596	-	Sp19G_g00240	Sp19G_t00240	5039	--	-//-
Chr19	2179283	2179284	2	IP_peak_499	5.32362	Distal Intergenic	2171707	2172391	685	-	Sp19G_g00243	Sp19G_t00243	-6892	--	gnl|BL_ORD_ID|294711 sp|A0A1I9LMX5|PCEP9_ARATH Precursor of CEP9 OS=Arabidopsis thaliana OX=3702 GN=CEP9 PE=1 SV=1//1.29582e-08
Chr19	2288552	2288553	2	IP_peak_500	3.06226	Promoter (2-3kb)	2286080	2294320	8241	+	Sp19G_g00252	Sp19G_t00252	2472	--	gnl|BL_ORD_ID|57306 sp|Q96GN5|CDA7L_HUMAN Cell division cycle-associated 7-like protein OS=Homo sapiens OX=9606 GN=CDCA7L PE=1 SV=2//7.55159e-30
Chr19	2343049	2343050	2	IP_peak_501	2.51446	Distal Intergenic	2333715	2334785	1071	-	Sp19G_g00257	Sp19G_t00257	-8264	--	gnl|BL_ORD_ID|385644 sp|P26861|RM06_MARPO 60S ribosomal protein L6, mitochondrial OS=Marchantia polymorpha OX=3197 GN=RPL6 PE=3 SV=2//9.14904e-40
Chr19	2439249	2439250	2	IP_peak_502	4.46743	Promoter (2-3kb)	2441736	2443322	1587	+	Sp19G_g00271	Sp19G_t00271	-2486	--	-//-
Chr19	2743009	2743010	2	IP_peak_503	4.10879	3' UTR	2739987	2747385	7399	+	Sp19G_g00318	Sp19G_t00318	3022	--	gnl|BL_ORD_ID|311551 sp|Q0WPZ6|PP158_ARATH Pentatricopeptide repeat-containing protein At2g17140 OS=Arabidopsis thaliana OX=3702 GN=At2g17140 PE=2 SV=1//0
Chr19	2970069	2970070	2	IP_peak_504	2.30735	Promoter (1-2kb)	2967924	2968935	1012	-	Sp19G_g00374	Sp19G_t00374	-1134	--	gnl|BL_ORD_ID|494523 sp|F8WKW1|UGT2_GARJA 7-deoxyloganetin glucosyltransferase OS=Gardenia jasminoides OX=114476 GN=UGT85A24 PE=1 SV=1//1.90581e-19
Chr19	3303829	3303830	2	IP_peak_505	3.77869	Promoter (<=1kb)	3303611	3304370	760	-	Sp19G_g00465	Sp19G_t00465	540	--	gnl|BL_ORD_ID|163073 sp|Q9FQA3|GST23_MAIZE Glutathione transferase GST 23 OS=Zea mays OX=4577 PE=2 SV=1//6.22403e-61
Chr19	3674832	3674833	2	IP_peak_506	2.31601	Promoter (2-3kb)	3676904	3683928	7025	+	Sp19G_g00560	Sp19G_t00560	-2071	--	gnl|BL_ORD_ID|21053 sp|P93022|ARFG_ARATH Auxin response factor 7 OS=Arabidopsis thaliana OX=3702 GN=ARF7 PE=1 SV=2//3.80473e-110
Chr19	3682676	3682677	2	IP_peak_507	2.68008	Exon (Sp19G_t00560/Sp19G_g00560, exon 11 of 13)	3684538	3687331	2794	-	Sp19G_g00561	Sp19G_t00561	4654	--	gnl|BL_ORD_ID|302390 sp|A7PZL3|PGLR_VITVI Probable polygalacturonase OS=Vitis vinifera OX=29760 GN=GSVIVT00026920001 PE=1 SV=1//7.12254e-122
Chr19	3809108	3809109	2	IP_peak_508	2.80901	Distal Intergenic	3803431	3805967	2537	-	Sp19G_g00600	Sp19G_t00600	-3141	--	gnl|BL_ORD_ID|426138 sp|F4J738|SAD2H_ARATH Importin beta-like SAD2 homolog OS=Arabidopsis thaliana OX=3702 GN=At3g59020 PE=1 SV=1//0
Chr20	78973	78974	2	IP_peak_554	3.43166	Distal Intergenic	69513	69899	387	+	Sp20G_g00009	Sp20G_t00009	9460	--	gnl|BL_ORD_ID|361128 sp|Q5P316|RL18_AROAE 50S ribosomal protein L18 OS=Aromatoleum aromaticum (strain EbN1) OX=76114 GN=rplR PE=3 SV=1//4.56932e-09
Chr20	80317	80318	2	IP_peak_555	5.18542	Distal Intergenic	69513	69899	387	+	Sp20G_g00009	Sp20G_t00009	10804	--	gnl|BL_ORD_ID|361128 sp|Q5P316|RL18_AROAE 50S ribosomal protein L18 OS=Aromatoleum aromaticum (strain EbN1) OX=76114 GN=rplR PE=3 SV=1//4.56932e-09
Chr20	80740	80741	2	IP_peak_556	5.29551	Distal Intergenic	69513	69899	387	+	Sp20G_g00009	Sp20G_t00009	11227	--	gnl|BL_ORD_ID|361128 sp|Q5P316|RL18_AROAE 50S ribosomal protein L18 OS=Aromatoleum aromaticum (strain EbN1) OX=76114 GN=rplR PE=3 SV=1//4.56932e-09
Chr20	81383	81384	2	IP_peak_557	10.8872	Distal Intergenic	69513	69899	387	+	Sp20G_g00009	Sp20G_t00009	11870	--	gnl|BL_ORD_ID|361128 sp|Q5P316|RL18_AROAE 50S ribosomal protein L18 OS=Aromatoleum aromaticum (strain EbN1) OX=76114 GN=rplR PE=3 SV=1//4.56932e-09
Chr20	368751	368752	2	IP_peak_558	3.29124	Distal Intergenic	349910	365671	15762	-	Sp20G_g00053	Sp20G_t00053	-3080	--	gnl|BL_ORD_ID|466185 sp|F4IH21|TBL33_ARATH Protein trichome birefringence-like 33 OS=Arabidopsis thaliana OX=3702 GN=TBL33 PE=2 SV=1//3.43009e-105
Chr20	383998	383999	2	IP_peak_559	4.04054	Promoter (1-2kb)	382925	383883	959	+	Sp20G_g00057	Sp20G_t00057	1073	--	-//-
Chr20	560427	560428	2	IP_peak_560	4.50036	Promoter (2-3kb)	557866	558308	443	-	Sp20G_g00083	Sp20G_t00083	-2119	--	-//-
Chr20	812654	812655	2	IP_peak_561	3.32094	Promoter (<=1kb)	812610	813554	945	+	Sp20G_g00121	Sp20G_t00121	44	--	-//-
Chr20	983457	983458	2	IP_peak_562	3.28542	Promoter (<=1kb)	979840	983999	4160	-	Sp20G_g00148	Sp20G_t00148	541	--	gnl|BL_ORD_ID|140558 sp|Q9CZV8|FXL20_MOUSE F-box/LRR-repeat protein 20 OS=Mus musculus OX=10090 GN=Fbxl20 PE=1 SV=3//1.62167e-08
Chr20	1189687	1189688	2	IP_peak_563a	5.61965	Distal Intergenic	1179668	1182722	3055	+	Sp20G_g00162	Sp20G_t00162	10019	--	gnl|BL_ORD_ID|22475 sp|Q3C251|ARGJ_CITLA Arginine biosynthesis bifunctional protein ArgJ, chloroplastic OS=Citrullus lanatus OX=3654 PE=1 SV=1//1.97048e-143
Chr20	1189915	1189916	2	IP_peak_563b	6.35442	Distal Intergenic	1179668	1182722	3055	+	Sp20G_g00162	Sp20G_t00162	10247	--	gnl|BL_ORD_ID|22475 sp|Q3C251|ARGJ_CITLA Arginine biosynthesis bifunctional protein ArgJ, chloroplastic OS=Citrullus lanatus OX=3654 PE=1 SV=1//1.97048e-143
Chr20	1198005	1198006	2	IP_peak_564	8.00227	Distal Intergenic	1179668	1182722	3055	+	Sp20G_g00162	Sp20G_t00162	18337	--	gnl|BL_ORD_ID|22475 sp|Q3C251|ARGJ_CITLA Arginine biosynthesis bifunctional protein ArgJ, chloroplastic OS=Citrullus lanatus OX=3654 PE=1 SV=1//1.97048e-143
Chr20	1277348	1277349	2	IP_peak_565	10.672	Distal Intergenic	1252349	1255534	3186	-	Sp20G_g00166	Sp20G_t00166	-21814	--	gnl|BL_ORD_ID|347959 sp|Q8RX87|RFS6_ARATH Probable galactinol--sucrose galactosyltransferase 6 OS=Arabidopsis thaliana OX=3702 GN=RFS6 PE=2 SV=2//0
Chr20	1289932	1289933	2	IP_peak_566	6.48471	Distal Intergenic	1314324	1318517	4194	-	Sp20G_g00167	Sp20G_t00167	28584	--	gnl|BL_ORD_ID|220258 sp|O00370|LORF2_HUMAN LINE-1 retrotransposable element ORF2 protein OS=Homo sapiens OX=9606 PE=1 SV=1//8.14771e-51
Chr20	1435803	1435804	2	IP_peak_567	15.6227	Distal Intergenic	1441282	1442755	1474	-	Sp20G_g00175	Sp20G_t00175	6951	--	gnl|BL_ORD_ID|182720 sp|F4HQD4|HSP7P_ARATH Heat shock 70 kDa protein 15 OS=Arabidopsis thaliana OX=3702 GN=HSP70-15 PE=1 SV=1//1.31562e-116
Chr20	1676158	1676159	2	IP_peak_568	2.91715	Distal Intergenic	1691182	1694442	3261	+	Sp20G_g00187	Sp20G_t00187	-15023	--	gnl|BL_ORD_ID|466083 sp|B1AVH7|TBD2A_MOUSE TBC1 domain family member 2A OS=Mus musculus OX=10090 GN=Tbc1d2 PE=2 SV=1//6.94371e-52
Chr20	1728376	1728377	2	IP_peak_569	6.20188	Distal Intergenic	1722767	1724004	1238	-	Sp20G_g00193	Sp20G_t00193	-4372	--	gnl|BL_ORD_ID|79548 sp|Q6UDF0|CSLA1_CYATE Mannan synthase 1 OS=Cyamopsis tetragonoloba OX=3832 GN=ManS PE=1 SV=1//9.01677e-21
Chr20	1769414	1769415	2	IP_peak_570	49.9487	Promoter (2-3kb)	1769864	1772195	2332	-	Sp20G_g00198	Sp20G_t00198	2780	--	gnl|BL_ORD_ID|124308 sp|O48818|EXPA4_ARATH Expansin-A4 OS=Arabidopsis thaliana OX=3702 GN=EXPA4 PE=1 SV=1//2.32334e-148
Chr20	1969030	1969031	2	IP_peak_571	5.04146	Promoter (1-2kb)	1969902	1970768	867	-	Sp20G_g00217	Sp20G_t00217	1737	--	gnl|BL_ORD_ID|195359 sp|Q9LY03|IRK_ARATH Probable LRR receptor-like serine/threonine-protein kinase IRK OS=Arabidopsis thaliana OX=3702 GN=IRK PE=1 SV=1//1.70139e-08
Chr20	2011185	2011186	2	IP_peak_572	3.21168	Promoter (1-2kb)	2009853	2012043	2191	+	Sp20G_g00228	Sp20G_t00228	1332	--	gnl|BL_ORD_ID|311940 sp|P0C8Q6|PP368_ARATH Putative pentatricopeptide repeat-containing protein At5g08310, mitochondrial OS=Arabidopsis thaliana OX=3702 GN=At5g08310 PE=3 SV=1//0
Chr20	2332102	2332103	2	IP_peak_573	3.06254	Distal Intergenic	2341567	2343833	2267	+	Sp20G_g00270	Sp20G_t00270	-9464	--	gnl|BL_ORD_ID|466190 sp|Q8VY22|TBL38_ARATH Protein trichome birefringence-like 38 OS=Arabidopsis thaliana OX=3702 GN=TBL38 PE=2 SV=1//4.21608e-132
Chr20	2354361	2354362	2	IP_peak_574	3.09359	Promoter (2-3kb)	2355653	2357048	1396	-	Sp20G_g00273	Sp20G_t00273	2686	--	gnl|BL_ORD_ID|270924 sp|Q9M5X7|NLTP_MALDO Non-specific lipid-transfer protein OS=Malus domestica OX=3750 GN=MALD3 PE=1 SV=1//9.6325e-29
Chr20	2429376	2429377	2	IP_peak_575	4.20627	3' UTR	2428672	2433163	4492	-	Sp20G_g00292	Sp20G_t00292	3786	--	gnl|BL_ORD_ID|63785 sp|Q9SIT5|CHX15_ARATH Cation/H(+) antiporter 15 OS=Arabidopsis thaliana OX=3702 GN=CHX15 PE=2 SV=1//1.00342e-169
Chr20	2614842	2614843	2	IP_peak_576	4.52718	Promoter (1-2kb)	2613021	2615788	2768	+	Sp20G_g00331	Sp20G_t00331	1821	--	-//-
Chr20	2971853	2971854	2	IP_peak_577	41.0988	Promoter (2-3kb)	2967761	2969079	1319	-	Sp20G_g00431	Sp20G_t00431	-2774	--	gnl|BL_ORD_ID|13456 sp|Q9XIE6|ALA3_ARATH Phospholipid-transporting ATPase 3 OS=Arabidopsis thaliana OX=3702 GN=ALA3 PE=1 SV=2//3.9025e-45
Chr20	2974520	2974521	2	IP_peak_578	5.60863	Distal Intergenic	2979018	2979518	501	-	Sp20G_g00432	Sp20G_t00432	4997	--	gnl|BL_ORD_ID|398569 sp|Q9FH13|RRAA3_ARATH Putative 4-hydroxy-4-methyl-2-oxoglutarate aldolase 3 OS=Arabidopsis thaliana OX=3702 GN=At5g56260 PE=1 SV=1//9.01801e-88
Chr20	2975210	2975211	2	IP_peak_579	29.5612	Distal Intergenic	2979018	2979518	501	-	Sp20G_g00432	Sp20G_t00432	4307	--	gnl|BL_ORD_ID|398569 sp|Q9FH13|RRAA3_ARATH Putative 4-hydroxy-4-methyl-2-oxoglutarate aldolase 3 OS=Arabidopsis thaliana OX=3702 GN=At5g56260 PE=1 SV=1//9.01801e-88
Chr20	2977918	2977919	2	IP_peak_580	17.8318	Promoter (1-2kb)	2979018	2979518	501	-	Sp20G_g00432	Sp20G_t00432	1599	--	gnl|BL_ORD_ID|398569 sp|Q9FH13|RRAA3_ARATH Putative 4-hydroxy-4-methyl-2-oxoglutarate aldolase 3 OS=Arabidopsis thaliana OX=3702 GN=At5g56260 PE=1 SV=1//9.01801e-88
Chr21	57375	57376	2	IP_peak_581	3.86662	Promoter (2-3kb)	54457	59003	4547	+	Sp21G_g00010	Sp21G_t00010	2918	--	gnl|BL_ORD_ID|518265 sp|Q9ZVM9|Y1461_ARATH Probable serine/threonine-protein kinase At1g54610 OS=Arabidopsis thaliana OX=3702 GN=At1g54610 PE=1 SV=1//1.66228e-128
Chr21	180313	180314	2	IP_peak_582	3.99598	Promoter (<=1kb)	180122	182914	2793	+	Sp21G_g00032	Sp21G_t00032	191	--	gnl|BL_ORD_ID|294816 sp|Q9T074|PCKA_ARATH Phosphoenolpyruvate carboxykinase (ATP) OS=Arabidopsis thaliana OX=3702 GN=PCKA PE=1 SV=1//0
Chr21	904591	904592	2	IP_peak_583	2.49594	Distal Intergenic	893017	901300	8284	+	Sp21G_g00137	Sp21G_t00137	11574	--	gnl|BL_ORD_ID|83121 sp|Q9LT10|CXE18_ARATH Probable carboxylesterase 18 OS=Arabidopsis thaliana OX=3702 GN=CXE18 PE=1 SV=1//2.49505e-81
Chr21	1061869	1061870	2	IP_peak_584	4.83329	Promoter (<=1kb)	1061474	1065802	4329	+	Sp21G_g00160	Sp21G_t00160	395	--	gnl|BL_ORD_ID|227030 sp|Q8L612|MACP1_ARATH MACPF domain-containing protein At1g14780 OS=Arabidopsis thaliana OX=3702 GN=At1g14780 PE=2 SV=1//1.56397e-153
Chr21	1130989	1130990	2	IP_peak_585	4.1788	Promoter (<=1kb)	1130799	1131152	354	+	Sp21G_g00166	Sp21G_t00166	190	--	-//-
Chr21	1173981	1173982	2	IP_peak_586	2.86035	Promoter (1-2kb)	1172051	1175754	3704	-	Sp21G_g00175	Sp21G_t00175	1772	--	gnl|BL_ORD_ID|16558 sp|Q86YJ7|AN13B_HUMAN Ankyrin repeat domain-containing protein 13B OS=Homo sapiens OX=9606 GN=ANKRD13B PE=1 SV=4//3.95433e-24
Chr21	1355150	1355151	2	IP_peak_587	2.31601	Promoter (1-2kb)	1353906	1369355	15450	+	Sp21G_g00190	Sp21G_t00190	1244	--	gnl|BL_ORD_ID|259797 sp|F4I5Q6|MYO7_ARATH Myosin-7 OS=Arabidopsis thaliana OX=3702 GN=XI-A PE=3 SV=1//0
Chr21	1437390	1437391	2	IP_peak_588	3.47881	Promoter (1-2kb)	1433024	1435921	2898	-	Sp21G_g00200	Sp21G_t00200	-1469	--	gnl|BL_ORD_ID|495409 sp|O22768|UNE12_ARATH Transcription factor UNE12 OS=Arabidopsis thaliana OX=3702 GN=UNE12 PE=2 SV=2//1.44292e-45
Chr21	1470415	1470416	2	IP_peak_589	8.55553	Promoter (<=1kb)	1471023	1473062	2040	+	Sp21G_g00202	Sp21G_t00202	-607	--	-//-
Chr21	1655054	1655055	2	IP_peak_590	4.50036	Distal Intergenic	1658382	1660621	2240	-	Sp21G_g00221	Sp21G_t00221	5566	--	gnl|BL_ORD_ID|174665 sp|O23346|HIS5B_ARATH Imidazoleglycerol-phosphate dehydratase 2, chloroplastic OS=Arabidopsis thaliana OX=3702 GN=HISN5B PE=1 SV=2//2.49835e-132
Chr21	1744844	1744845	2	IP_peak_591	5.32362	Distal Intergenic	1724322	1725250	929	+	Sp21G_g00227	Sp21G_t00227	20522	--	gnl|BL_ORD_ID|546592 sp|Q9T096|YIPL6_ARATH Protein yippee-like At4g27745 OS=Arabidopsis thaliana OX=3702 GN=At4g27745 PE=3 SV=2//9.41846e-33
Chr21	1865485	1865486	2	IP_peak_592	5.63057	Distal Intergenic	1870470	1871724	1255	-	Sp21G_g00235	Sp21G_t00235	6238	--	-//-
Chr21	2023455	2023456	2	IP_peak_593	2.99122	Distal Intergenic	2015339	2018485	3147	-	Sp21G_g00240	Sp21G_t00240	-4970	--	gnl|BL_ORD_ID|81942 sp|Q39547|CUCM1_CUCME Cucumisin OS=Cucumis melo OX=3656 PE=1 SV=1//1.28193e-136
Chr21	2042500	2042501	2	IP_peak_594	2.99122	Distal Intergenic	2056705	2059216	2512	+	Sp21G_g00241	Sp21G_t00241	-14204	--	gnl|BL_ORD_ID|311884 sp|Q8VYH0|PP313_ARATH Pentatricopeptide repeat-containing protein At4g15720 OS=Arabidopsis thaliana OX=3702 GN=PCMP-H1 PE=2 SV=1//0
Chr21	2054222	2054223	2	IP_peak_595a	51.1751	Promoter (2-3kb)	2056705	2059216	2512	+	Sp21G_g00241	Sp21G_t00241	-2482	--	gnl|BL_ORD_ID|311884 sp|Q8VYH0|PP313_ARATH Pentatricopeptide repeat-containing protein At4g15720 OS=Arabidopsis thaliana OX=3702 GN=PCMP-H1 PE=2 SV=1//0
Chr21	2054550	2054551	2	IP_peak_595b	70.543	Promoter (2-3kb)	2056705	2059216	2512	+	Sp21G_g00241	Sp21G_t00241	-2154	--	gnl|BL_ORD_ID|311884 sp|Q8VYH0|PP313_ARATH Pentatricopeptide repeat-containing protein At4g15720 OS=Arabidopsis thaliana OX=3702 GN=PCMP-H1 PE=2 SV=1//0
Chr21	2106567	2106568	2	IP_peak_596	4.50036	Distal Intergenic	2098041	2100856	2816	+	Sp21G_g00244	Sp21G_t00244	8526	--	gnl|BL_ORD_ID|520620 sp|C0LGD9|Y1756_ARATH Probable LRR receptor-like serine/threonine-protein kinase At1g07560 OS=Arabidopsis thaliana OX=3702 GN=At1g07560 PE=2 SV=1//2.37677e-118
Chr21	2140138	2140139	2	IP_peak_597	5.96386	Distal Intergenic	2172599	2173793	1195	+	Sp21G_g00245	Sp21G_t00245	-32460	--	-//-
Chr21	2359221	2359222	2	IP_peak_598	4.06244	Downstream (<1kb)	2353191	2355723	2533	-	Sp21G_g00260	Sp21G_t00260	-3498	--	gnl|BL_ORD_ID|110200 sp|O65399|E131_ARATH Glucan endo-1,3-beta-glucosidase 1 OS=Arabidopsis thaliana OX=3702 GN=At1g11820 PE=1 SV=3//0
Chr21	2367777	2367778	2	IP_peak_599	4.50036	Distal Intergenic	2359361	2362785	3425	-	Sp21G_g00261	Sp21G_t00261	-4992	--	-//-
Chr21	2743950	2743951	2	IP_peak_600	41.7725	Promoter (<=1kb)	2743533	2744206	674	+	Sp21G_g00281	Sp21G_t00281	417	--	gnl|BL_ORD_ID|318502 sp|A6MMK6|PSAB_DIOEL Photosystem I P700 chlorophyll a apoprotein A2 OS=Dioscorea elephantipes OX=145284 GN=psaB PE=3 SV=1//4.43872e-32
Chr21	2773776	2773777	2	IP_peak_601	2.31601	Promoter (1-2kb)	2772243	2773068	826	+	Sp21G_g00286	Sp21G_t00286	1533	--	gnl|BL_ORD_ID|295350 sp|Q52K95|PCP14_ARATH Precursor of CEP14 OS=Arabidopsis thaliana OX=3702 GN=CEP14 PE=2 SV=1//2.10504e-06
Chr21	2875536	2875537	2	IP_peak_602	2.46286	Distal Intergenic	2869677	2871033	1357	-	Sp21G_g00297	Sp21G_t00297	-4503	--	gnl|BL_ORD_ID|110196 sp|Q8L868|E1311_ARATH Glucan endo-1,3-beta-glucosidase 11 OS=Arabidopsis thaliana OX=3702 GN=At1g32860 PE=1 SV=1//1.64173e-112
Chr21	3159078	3159079	2	IP_peak_603	3.7213	Promoter (2-3kb)	3158355	3161083	2729	-	Sp21G_g00340	Sp21G_t00340	2004	--	gnl|BL_ORD_ID|520007 sp|Q9SRE5|Y1666_ARATH Uncharacterized protein At1g76660 OS=Arabidopsis thaliana OX=3702 GN=At1g76660 PE=2 SV=1//5.29736e-126
Chr21	3192371	3192372	2	IP_peak_604	4.42226	Exon (Sp21G_t00345/Sp21G_g00345, exon 18 of 28)	3186364	3195763	9400	+	Sp21G_g00345	Sp21G_t00345	6007	--	gnl|BL_ORD_ID|128416 sp|Q5SXJ3|FANCJ_MOUSE Fanconi anemia group J protein homolog OS=Mus musculus OX=10090 GN=Brip1 PE=2 SV=1//3.48709e-14
Chr21	3312043	3312044	2	IP_peak_605	2.64994	Promoter (2-3kb)	3314281	3317134	2854	+	Sp21G_g00367	Sp21G_t00367	-2237	--	-//-
Chr21	3372743	3372744	2	IP_peak_606	8.44158	Promoter (2-3kb)	3368600	3369911	1312	-	Sp21G_g00376	Sp21G_t00376	-2832	--	gnl|BL_ORD_ID|510358 sp|Q6X7J9|WOX4_ARATH WUSCHEL-related homeobox 4 OS=Arabidopsis thaliana OX=3702 GN=WOX4 PE=1 SV=1//6.76095e-48
Chr21	3460666	3460667	2	IP_peak_607	3.40041	Promoter (<=1kb)	3460645	3462767	2123	+	Sp21G_g00394	Sp21G_t00394	21	--	gnl|BL_ORD_ID|43154 sp|Q9M128|BH057_ARATH Transcription factor bHLH57 OS=Arabidopsis thaliana OX=3702 GN=BHLH57 PE=1 SV=1//3.59815e-31
Chr21	3620308	3620309	2	IP_peak_608	2.78765	Promoter (<=1kb)	3619066	3620048	983	-	Sp21G_g00428	Sp21G_t00428	-260	--	-//-
Chr21	3735319	3735320	2	IP_peak_609	3.09359	Promoter (1-2kb)	3733681	3736140	2460	+	Sp21G_g00453	Sp21G_t00453	1638	--	gnl|BL_ORD_ID|113429 sp|P0DPE0|EFMT4_MOUSE EEF1A lysine methyltransferase 4 OS=Mus musculus OX=10090 GN=Eef1akmt4 PE=2 SV=1//1.09676e-06
Chr21	3916308	3916309	2	IP_peak_610	2.92051	Promoter (<=1kb)	3915671	3916347	677	+	Sp21G_g00495	Sp21G_t00495	637	--	-//-
Chr21	4053876	4053877	2	IP_peak_611	20.3502	Distal Intergenic	4046958	4050465	3508	-	Sp21G_g00533	Sp21G_t00533	-3411	--	gnl|BL_ORD_ID|107990 sp|Q9FHB6|DTX16_ARATH Protein DETOXIFICATION 16 OS=Arabidopsis thaliana OX=3702 GN=DTX16 PE=2 SV=1//0
Chr21	4143469	4143470	2	IP_peak_612	3.06293	Promoter (<=1kb)	4141039	4143969	2931	-	Sp21G_g00556	Sp21G_t00556	499	--	gnl|BL_ORD_ID|13462 sp|Q9SX33|ALA9_ARATH Putative phospholipid-transporting ATPase 9 OS=Arabidopsis thaliana OX=3702 GN=ALA9 PE=3 SV=1//0
Chr21	4325783	4325784	2	IP_peak_613	3.45356	Promoter (<=1kb)	4324951	4325438	88	-	Sp21G_g00601	Sp21G_t00601	-345	--	gnl|BL_ORD_ID|47972 sp|B9G934|C14C3_ORYSJ Cytochrome P450 714C3 OS=Oryza sativa subsp. japonica OX=39947 GN=CYP714C3 PE=3 SV=2//1.75982e-33
Chr22	316620	316621	2	IP_peak_614	2.82367	Downstream (<1kb)	316678	319721	3044	-	Sp22G_g00055	Sp22G_t00055	3100	--	gnl|BL_ORD_ID|502990 sp|Q96473|VATL_KALDA V-type proton ATPase 16 kDa proteolipid subunit OS=Kalanchoe daigremontiana OX=23013 PE=2 SV=1//2.2785e-71
Chr22	353491	353492	2	IP_peak_615	2.90151	Promoter (<=1kb)	350879	352585	1707	-	Sp22G_g00062	Sp22G_t00062	-906	--	gnl|BL_ORD_ID|251014 sp|Q9M219|MTEFH_ARATH Transcription termination factor MTEF18, mitochondrial OS=Arabidopsis thaliana OX=3702 GN=MTERF18 PE=1 SV=1//5.67595e-156
Chr22	514088	514089	2	IP_peak_616	2.89655	Promoter (2-3kb)	507837	511585	3749	-	Sp22G_g00083	Sp22G_t00083	-2503	--	gnl|BL_ORD_ID|348469 sp|Q9FFQ1|RH31_ARATH DEAD-box ATP-dependent RNA helicase 31 OS=Arabidopsis thaliana OX=3702 GN=RH31 PE=2 SV=2//0
Chr22	556426	556427	2	IP_peak_617	22.4465	Promoter (2-3kb)	545722	554416	8695	-	Sp22G_g00087	Sp22G_t00087	-2010	--	gnl|BL_ORD_ID|3638 sp|Q9SMZ4|AASS_ARATH Alpha-aminoadipic semialdehyde synthase OS=Arabidopsis thaliana OX=3702 GN=LKR/SDH PE=1 SV=1//0
Chr22	725290	725291	2	IP_peak_618	3.28542	Promoter (2-3kb)	722648	733369	10722	+	Sp22G_g00109	Sp22G_t00109	2642	--	gnl|BL_ORD_ID|511709 sp|Q9SMV6|XPO1A_ARATH Protein EXPORTIN 1A OS=Arabidopsis thaliana OX=3702 GN=XPO1 PE=1 SV=1//0
Chr22	771301	771302	2	IP_peak_619	3.7213	Promoter (1-2kb)	772760	777152	4393	+	Sp22G_g00114	Sp22G_t00114	-1458	--	gnl|BL_ORD_ID|330560 sp|Q9SQ57|PXG_SESIN Peroxygenase OS=Sesamum indicum OX=4182 GN=SOP1 PE=1 SV=1//1.97558e-122
Chr22	919920	919921	2	IP_peak_620	3.7213	Distal Intergenic	935649	938717	3069	-	Sp22G_g00126	Sp22G_t00126	18796	--	gnl|BL_ORD_ID|164043 sp|Q7VG78|GUAA_HELHP Probable GMP synthase [glutamine-hydrolyzing] OS=Helicobacter hepaticus (strain ATCC 51449 / 3B1) OX=235279 GN=guaA PE=3 SV=1//4.26472e-36
Chr22	1050624	1050625	2	IP_peak_621	2.31654	Distal Intergenic	1057078	1065701	8624	+	Sp22G_g00134	Sp22G_t00134	-6453	--	gnl|BL_ORD_ID|507982 sp|F4JT76|VPS54_ARATH Vacuolar protein sorting-associated protein 54, chloroplastic OS=Arabidopsis thaliana OX=3702 GN=VPS54 PE=1 SV=1//0
Chr22	1074559	1074560	2	IP_peak_622	3.28222	Distal Intergenic	1087462	1088004	543	+	Sp22G_g00135	Sp22G_t00135	-12902	--	gnl|BL_ORD_ID|41117 sp|Q58FX0|BAP2_ARATH BON1-associated protein 2 OS=Arabidopsis thaliana OX=3702 GN=BAP2 PE=1 SV=1//3.80901e-15
Chr22	1156654	1156655	2	IP_peak_623	2.71756	Promoter (2-3kb)	1156595	1159206	2612	-	Sp22G_g00137	Sp22G_t00137	2551	--	-//-
Chr22	1165926	1165927	2	IP_peak_624	4.42226	Distal Intergenic	1170568	1176590	6023	+	Sp22G_g00138	Sp22G_t00138	-4641	--	-//-
Chr22	1203738	1203739	2	IP_peak_625	2.99122	Distal Intergenic	1197974	1200118	2145	-	Sp22G_g00139	Sp22G_t00139	-3620	--	gnl|BL_ORD_ID|473951 sp|Q41951|TIP21_ARATH Aquaporin TIP2-1 OS=Arabidopsis thaliana OX=3702 GN=TIP2-1 PE=1 SV=2//9.33691e-94
Chr22	1235580	1235581	2	IP_peak_626	3.95216	Distal Intergenic	1197974	1200118	2145	-	Sp22G_g00139	Sp22G_t00139	-35462	--	gnl|BL_ORD_ID|473951 sp|Q41951|TIP21_ARATH Aquaporin TIP2-1 OS=Arabidopsis thaliana OX=3702 GN=TIP2-1 PE=1 SV=2//9.33691e-94
Chr22	1246365	1246366	2	IP_peak_627	4.55457	Distal Intergenic	1197974	1200118	2145	-	Sp22G_g00139	Sp22G_t00139	-46247	--	gnl|BL_ORD_ID|473951 sp|Q41951|TIP21_ARATH Aquaporin TIP2-1 OS=Arabidopsis thaliana OX=3702 GN=TIP2-1 PE=1 SV=2//9.33691e-94
Chr22	1255149	1255150	2	IP_peak_628	4.50036	Distal Intergenic	1197974	1200118	2145	-	Sp22G_g00139	Sp22G_t00139	-55031	--	gnl|BL_ORD_ID|473951 sp|Q41951|TIP21_ARATH Aquaporin TIP2-1 OS=Arabidopsis thaliana OX=3702 GN=TIP2-1 PE=1 SV=2//9.33691e-94
Chr22	1287399	1287400	2	IP_peak_629	3.65643	Distal Intergenic	1197974	1200118	2145	-	Sp22G_g00139	Sp22G_t00139	-87281	--	gnl|BL_ORD_ID|473951 sp|Q41951|TIP21_ARATH Aquaporin TIP2-1 OS=Arabidopsis thaliana OX=3702 GN=TIP2-1 PE=1 SV=2//9.33691e-94
Chr22	1309343	1309344	2	IP_peak_630	4.7578	Distal Intergenic	1197974	1200118	2145	-	Sp22G_g00139	Sp22G_t00139	-109225	--	gnl|BL_ORD_ID|473951 sp|Q41951|TIP21_ARATH Aquaporin TIP2-1 OS=Arabidopsis thaliana OX=3702 GN=TIP2-1 PE=1 SV=2//9.33691e-94
Chr22	1335477	1335478	2	IP_peak_631	4.50036	Distal Intergenic	1197974	1200118	2145	-	Sp22G_g00139	Sp22G_t00139	-135359	--	gnl|BL_ORD_ID|473951 sp|Q41951|TIP21_ARATH Aquaporin TIP2-1 OS=Arabidopsis thaliana OX=3702 GN=TIP2-1 PE=1 SV=2//9.33691e-94
Chr22	1341356	1341357	2	IP_peak_632	2.99122	Distal Intergenic	1475050	1477742	2693	+	Sp22G_g00140	Sp22G_t00140	-133693	--	gnl|BL_ORD_ID|310307 sp|P04323|POL3_DROME Retrovirus-related Pol polyprotein from transposon 17.6 OS=Drosophila melanogaster OX=7227 GN=pol PE=3 SV=1//2.21139e-14
Chr22	1344945	1344946	2	IP_peak_633	2.31601	Distal Intergenic	1475050	1477742	2693	+	Sp22G_g00140	Sp22G_t00140	-130104	--	gnl|BL_ORD_ID|310307 sp|P04323|POL3_DROME Retrovirus-related Pol polyprotein from transposon 17.6 OS=Drosophila melanogaster OX=7227 GN=pol PE=3 SV=1//2.21139e-14
Chr22	1348736	1348737	2	IP_peak_634	2.30735	Distal Intergenic	1475050	1477742	2693	+	Sp22G_g00140	Sp22G_t00140	-126313	--	gnl|BL_ORD_ID|310307 sp|P04323|POL3_DROME Retrovirus-related Pol polyprotein from transposon 17.6 OS=Drosophila melanogaster OX=7227 GN=pol PE=3 SV=1//2.21139e-14
Chr22	1374503	1374504	2	IP_peak_635	3.7213	Distal Intergenic	1475050	1477742	2693	+	Sp22G_g00140	Sp22G_t00140	-100546	--	gnl|BL_ORD_ID|310307 sp|P04323|POL3_DROME Retrovirus-related Pol polyprotein from transposon 17.6 OS=Drosophila melanogaster OX=7227 GN=pol PE=3 SV=1//2.21139e-14
Chr22	1393682	1393683	2	IP_peak_636	6.3908	Distal Intergenic	1475050	1477742	2693	+	Sp22G_g00140	Sp22G_t00140	-81367	--	gnl|BL_ORD_ID|310307 sp|P04323|POL3_DROME Retrovirus-related Pol polyprotein from transposon 17.6 OS=Drosophila melanogaster OX=7227 GN=pol PE=3 SV=1//2.21139e-14
Chr22	1394611	1394612	2	IP_peak_637	5.55593	Distal Intergenic	1475050	1477742	2693	+	Sp22G_g00140	Sp22G_t00140	-80438	--	gnl|BL_ORD_ID|310307 sp|P04323|POL3_DROME Retrovirus-related Pol polyprotein from transposon 17.6 OS=Drosophila melanogaster OX=7227 GN=pol PE=3 SV=1//2.21139e-14
Chr22	1400473	1400474	2	IP_peak_638	4.33611	Distal Intergenic	1475050	1477742	2693	+	Sp22G_g00140	Sp22G_t00140	-74576	--	gnl|BL_ORD_ID|310307 sp|P04323|POL3_DROME Retrovirus-related Pol polyprotein from transposon 17.6 OS=Drosophila melanogaster OX=7227 GN=pol PE=3 SV=1//2.21139e-14
Chr22	1404165	1404166	2	IP_peak_639	6.69943	Distal Intergenic	1475050	1477742	2693	+	Sp22G_g00140	Sp22G_t00140	-70884	--	gnl|BL_ORD_ID|310307 sp|P04323|POL3_DROME Retrovirus-related Pol polyprotein from transposon 17.6 OS=Drosophila melanogaster OX=7227 GN=pol PE=3 SV=1//2.21139e-14
Chr22	1427508	1427509	2	IP_peak_640	10.2453	Distal Intergenic	1475050	1477742	2693	+	Sp22G_g00140	Sp22G_t00140	-47541	--	gnl|BL_ORD_ID|310307 sp|P04323|POL3_DROME Retrovirus-related Pol polyprotein from transposon 17.6 OS=Drosophila melanogaster OX=7227 GN=pol PE=3 SV=1//2.21139e-14
Chr22	1450964	1450965	2	IP_peak_641	4.6552	Distal Intergenic	1475050	1477742	2693	+	Sp22G_g00140	Sp22G_t00140	-24085	--	gnl|BL_ORD_ID|310307 sp|P04323|POL3_DROME Retrovirus-related Pol polyprotein from transposon 17.6 OS=Drosophila melanogaster OX=7227 GN=pol PE=3 SV=1//2.21139e-14
Chr22	1482001	1482002	2	IP_peak_642	3.7213	Distal Intergenic	1475050	1477742	2693	+	Sp22G_g00140	Sp22G_t00140	6951	--	gnl|BL_ORD_ID|310307 sp|P04323|POL3_DROME Retrovirus-related Pol polyprotein from transposon 17.6 OS=Drosophila melanogaster OX=7227 GN=pol PE=3 SV=1//2.21139e-14
Chr22	1495463	1495464	2	IP_peak_643	3.09359	Distal Intergenic	1490530	1491066	537	-	Sp22G_g00141	Sp22G_t00141	-4397	--	-//-
Chr22	1536623	1536624	2	IP_peak_644	51.1549	Distal Intergenic	1490530	1491066	537	-	Sp22G_g00141	Sp22G_t00141	-45557	--	-//-
Chr22	1537945	1537946	2	IP_peak_645	5.59324	Distal Intergenic	1490530	1491066	537	-	Sp22G_g00141	Sp22G_t00141	-46879	--	-//-
Chr22	1538617	1538618	2	IP_peak_646	6.15937	Distal Intergenic	1490530	1491066	537	-	Sp22G_g00141	Sp22G_t00141	-47551	--	-//-
Chr22	1539687	1539688	2	IP_peak_647	8.58569	Distal Intergenic	1490530	1491066	537	-	Sp22G_g00141	Sp22G_t00141	-48621	--	-//-
Chr22	1542748	1542749	2	IP_peak_648	8.07797	Distal Intergenic	1490530	1491066	537	-	Sp22G_g00141	Sp22G_t00141	-51682	--	-//-
Chr22	1548862	1548863	2	IP_peak_649	15.8867	Distal Intergenic	1596734	1605065	8332	+	Sp22G_g00142	Sp22G_t00142	-47871	--	gnl|BL_ORD_ID|207583 sp|P46864|KN14M_ARATH Kinesin-like protein KIN-14M OS=Arabidopsis thaliana OX=3702 GN=KIN14M PE=1 SV=1//2.04377e-09
Chr22	1549393	1549394	2	IP_peak_650	19.0992	Distal Intergenic	1596734	1605065	8332	+	Sp22G_g00142	Sp22G_t00142	-47340	--	gnl|BL_ORD_ID|207583 sp|P46864|KN14M_ARATH Kinesin-like protein KIN-14M OS=Arabidopsis thaliana OX=3702 GN=KIN14M PE=1 SV=1//2.04377e-09
Chr22	1558760	1558761	2	IP_peak_651	2.75407	Distal Intergenic	1596734	1605065	8332	+	Sp22G_g00142	Sp22G_t00142	-37973	--	gnl|BL_ORD_ID|207583 sp|P46864|KN14M_ARATH Kinesin-like protein KIN-14M OS=Arabidopsis thaliana OX=3702 GN=KIN14M PE=1 SV=1//2.04377e-09
Chr22	1562820	1562821	2	IP_peak_652	5.87533	Distal Intergenic	1596734	1605065	8332	+	Sp22G_g00142	Sp22G_t00142	-33913	--	gnl|BL_ORD_ID|207583 sp|P46864|KN14M_ARATH Kinesin-like protein KIN-14M OS=Arabidopsis thaliana OX=3702 GN=KIN14M PE=1 SV=1//2.04377e-09
Chr22	1573168	1573169	2	IP_peak_653	2.31601	Distal Intergenic	1596734	1605065	8332	+	Sp22G_g00142	Sp22G_t00142	-23565	--	gnl|BL_ORD_ID|207583 sp|P46864|KN14M_ARATH Kinesin-like protein KIN-14M OS=Arabidopsis thaliana OX=3702 GN=KIN14M PE=1 SV=1//2.04377e-09
Chr22	1591468	1591469	2	IP_peak_654	2.30735	Distal Intergenic	1596734	1605065	8332	+	Sp22G_g00142	Sp22G_t00142	-5265	--	gnl|BL_ORD_ID|207583 sp|P46864|KN14M_ARATH Kinesin-like protein KIN-14M OS=Arabidopsis thaliana OX=3702 GN=KIN14M PE=1 SV=1//2.04377e-09
Chr22	1618051	1618052	2	IP_peak_655	3.7213	Distal Intergenic	1596734	1605065	8332	+	Sp22G_g00142	Sp22G_t00142	21317	--	gnl|BL_ORD_ID|207583 sp|P46864|KN14M_ARATH Kinesin-like protein KIN-14M OS=Arabidopsis thaliana OX=3702 GN=KIN14M PE=1 SV=1//2.04377e-09
Chr22	1619706	1619707	2	IP_peak_656	3.7213	Distal Intergenic	1596734	1605065	8332	+	Sp22G_g00142	Sp22G_t00142	22972	--	gnl|BL_ORD_ID|207583 sp|P46864|KN14M_ARATH Kinesin-like protein KIN-14M OS=Arabidopsis thaliana OX=3702 GN=KIN14M PE=1 SV=1//2.04377e-09
Chr22	1620189	1620190	2	IP_peak_657	2.99122	Distal Intergenic	1596734	1605065	8332	+	Sp22G_g00142	Sp22G_t00142	23455	--	gnl|BL_ORD_ID|207583 sp|P46864|KN14M_ARATH Kinesin-like protein KIN-14M OS=Arabidopsis thaliana OX=3702 GN=KIN14M PE=1 SV=1//2.04377e-09
Chr22	1626922	1626923	2	IP_peak_658	5.79552	Distal Intergenic	1596734	1605065	8332	+	Sp22G_g00142	Sp22G_t00142	30188	--	gnl|BL_ORD_ID|207583 sp|P46864|KN14M_ARATH Kinesin-like protein KIN-14M OS=Arabidopsis thaliana OX=3702 GN=KIN14M PE=1 SV=1//2.04377e-09
Chr22	1635129	1635130	2	IP_peak_659	3.7213	Distal Intergenic	1670202	1670927	726	+	Sp22G_g00143	Sp22G_t00143	-35072	--	-//-
Chr22	1638815	1638816	2	IP_peak_660	2.99122	Distal Intergenic	1670202	1670927	726	+	Sp22G_g00143	Sp22G_t00143	-31386	--	-//-
Chr22	1648936	1648937	2	IP_peak_661	3.99967	Distal Intergenic	1670202	1670927	726	+	Sp22G_g00143	Sp22G_t00143	-21265	--	-//-
Chr22	1705483	1705484	2	IP_peak_662	2.99122	Distal Intergenic	1678083	1680326	2244	-	Sp22G_g00145	Sp22G_t00145	-25157	--	-//-
Chr22	1724816	1724817	2	IP_peak_663	4.3383	Distal Intergenic	1678083	1680326	2244	-	Sp22G_g00145	Sp22G_t00145	-44490	--	-//-
Chr22	1727894	1727895	2	IP_peak_664	29.7913	Distal Intergenic	1678083	1680326	2244	-	Sp22G_g00145	Sp22G_t00145	-47568	--	-//-
Chr22	1733249	1733250	2	IP_peak_665	4.49398	Distal Intergenic	1678083	1680326	2244	-	Sp22G_g00145	Sp22G_t00145	-52923	--	-//-
Chr22	1752786	1752787	2	IP_peak_666	4.50036	Distal Intergenic	1678083	1680326	2244	-	Sp22G_g00145	Sp22G_t00145	-72460	--	-//-
Chr22	1792091	1792092	2	IP_peak_667	4.50036	Distal Intergenic	1678083	1680326	2244	-	Sp22G_g00145	Sp22G_t00145	-111765	--	-//-
Chr22	1805953	1805954	2	IP_peak_668	2.99122	Distal Intergenic	1678083	1680326	2244	-	Sp22G_g00145	Sp22G_t00145	-125627	--	-//-
Chr22	1810058	1810059	2	IP_peak_669	2.96684	Distal Intergenic	1678083	1680326	2244	-	Sp22G_g00145	Sp22G_t00145	-129732	--	-//-
Chr22	1832153	1832154	2	IP_peak_670	3.30247	Distal Intergenic	1678083	1680326	2244	-	Sp22G_g00145	Sp22G_t00145	-151827	--	-//-
Chr22	1844427	1844428	2	IP_peak_671	2.97467	Distal Intergenic	1678083	1680326	2244	-	Sp22G_g00145	Sp22G_t00145	-164101	--	-//-
Chr22	1848586	1848587	2	IP_peak_672	2.97467	Distal Intergenic	1678083	1680326	2244	-	Sp22G_g00145	Sp22G_t00145	-168260	--	-//-
Chr22	1926050	1926051	2	IP_peak_673	3.19363	Distal Intergenic	2131808	2132709	902	+	Sp22G_g00146	Sp22G_t00146	-205757	--	-//-
Chr22	1932694	1932695	2	IP_peak_674	20.335	Distal Intergenic	2131808	2132709	902	+	Sp22G_g00146	Sp22G_t00146	-199113	--	-//-
Chr22	1963369	1963370	2	IP_peak_675	18.8315	Distal Intergenic	2131808	2132709	902	+	Sp22G_g00146	Sp22G_t00146	-168438	--	-//-
Chr22	1978172	1978173	2	IP_peak_676	5.81914	Distal Intergenic	2131808	2132709	902	+	Sp22G_g00146	Sp22G_t00146	-153635	--	-//-
Chr22	1999052	1999053	2	IP_peak_677	7.56373	Distal Intergenic	2131808	2132709	902	+	Sp22G_g00146	Sp22G_t00146	-132755	--	-//-
Chr22	2000459	2000460	2	IP_peak_678	5.38783	Distal Intergenic	2131808	2132709	902	+	Sp22G_g00146	Sp22G_t00146	-131348	--	-//-
Chr22	2035729	2035730	2	IP_peak_679	5.33486	Distal Intergenic	2131808	2132709	902	+	Sp22G_g00146	Sp22G_t00146	-96078	--	-//-
Chr22	2036741	2036742	2	IP_peak_680	17.7497	Distal Intergenic	2131808	2132709	902	+	Sp22G_g00146	Sp22G_t00146	-95066	--	-//-
Chr22	2042552	2042553	2	IP_peak_681	4.83758	Distal Intergenic	2131808	2132709	902	+	Sp22G_g00146	Sp22G_t00146	-89255	--	-//-
Chr22	2054883	2054884	2	IP_peak_682	13.7495	Distal Intergenic	2131808	2132709	902	+	Sp22G_g00146	Sp22G_t00146	-76924	--	-//-
Chr22	2055830	2055831	2	IP_peak_683a	10.1398	Distal Intergenic	2131808	2132709	902	+	Sp22G_g00146	Sp22G_t00146	-75977	--	-//-
Chr22	2056119	2056120	2	IP_peak_683b	19.857	Distal Intergenic	2131808	2132709	902	+	Sp22G_g00146	Sp22G_t00146	-75688	--	-//-
Chr22	2062628	2062629	2	IP_peak_684	46.3039	Distal Intergenic	2131808	2132709	902	+	Sp22G_g00146	Sp22G_t00146	-69179	--	-//-
Chr22	2065228	2065229	2	IP_peak_685	6.75883	Distal Intergenic	2131808	2132709	902	+	Sp22G_g00146	Sp22G_t00146	-66579	--	-//-
Chr22	2086899	2086900	2	IP_peak_686	6.75716	Distal Intergenic	2131808	2132709	902	+	Sp22G_g00146	Sp22G_t00146	-44908	--	-//-
Chr22	2123062	2123063	2	IP_peak_687	4.27651	Distal Intergenic	2131808	2132709	902	+	Sp22G_g00146	Sp22G_t00146	-8745	--	-//-
Chr22	2133533	2133534	2	IP_peak_688	2.99122	Promoter (<=1kb)	2132878	2134214	1337	+	Sp22G_g00147	Sp22G_t00147	655	--	-//-
Chr22	2134259	2134260	2	IP_peak_689	2.79809	Promoter (<=1kb)	2134256	2134534	279	+	Sp22G_g00148	Sp22G_t00148	3	--	-//-
Chr22	2147687	2147688	2	IP_peak_690	2.7542	Distal Intergenic	2136200	2138886	2687	-	Sp22G_g00149	Sp22G_t00149	-8801	--	gnl|BL_ORD_ID|271815 sp|Q14978|NOLC1_HUMAN Nucleolar and coiled-body phosphoprotein 1 OS=Homo sapiens OX=9606 GN=NOLC1 PE=1 SV=2//8.5913e-16
Chr22	2230417	2230418	2	IP_peak_691	2.64994	Distal Intergenic	2251370	2254054	2685	+	Sp22G_g00157	Sp22G_t00157	-20952	--	-//-
Chr22	2258504	2258505	2	IP_peak_692	3.09359	Distal Intergenic	2251370	2254054	2685	+	Sp22G_g00157	Sp22G_t00157	7134	--	-//-
Chr22	2280877	2280878	2	IP_peak_693	2.31601	Distal Intergenic	2291786	2292937	1152	+	Sp22G_g00158	Sp22G_t00158	-10908	--	gnl|BL_ORD_ID|546592 sp|Q9T096|YIPL6_ARATH Protein yippee-like At4g27745 OS=Arabidopsis thaliana OX=3702 GN=At4g27745 PE=3 SV=2//9.29214e-27
Chr22	2376337	2376338	2	IP_peak_694	3.7213	Distal Intergenic	2354965	2355901	937	+	Sp22G_g00163	Sp22G_t00163	21372	--	-//-
Chr22	2382448	2382449	2	IP_peak_695	2.6527	Distal Intergenic	2354965	2355901	937	+	Sp22G_g00163	Sp22G_t00163	27483	--	-//-
Chr22	2394207	2394208	2	IP_peak_696	2.30735	Distal Intergenic	2423208	2424465	1258	+	Sp22G_g00164	Sp22G_t00164	-29000	--	-//-
Chr22	2424630	2424631	2	IP_peak_697	5.23965	Promoter (1-2kb)	2423208	2424465	1258	+	Sp22G_g00164	Sp22G_t00164	1422	--	-//-
Chr22	2463744	2463745	2	IP_peak_698	36.7957	Distal Intergenic	2472868	2474987	2120	+	Sp22G_g00165	Sp22G_t00165	-9123	--	gnl|BL_ORD_ID|428401 sp|Q0WRX3|SCP40_ARATH Serine carboxypeptidase-like 40 OS=Arabidopsis thaliana OX=3702 GN=SCPL40 PE=2 SV=2//5.97743e-120
Chr22	2502012	2502013	2	IP_peak_699	2.31601	Distal Intergenic	2472868	2474987	2120	+	Sp22G_g00165	Sp22G_t00165	29144	--	gnl|BL_ORD_ID|428401 sp|Q0WRX3|SCP40_ARATH Serine carboxypeptidase-like 40 OS=Arabidopsis thaliana OX=3702 GN=SCPL40 PE=2 SV=2//5.97743e-120
Chr22	2548697	2548698	2	IP_peak_700	2.99122	Distal Intergenic	2472868	2474987	2120	+	Sp22G_g00165	Sp22G_t00165	75829	--	gnl|BL_ORD_ID|428401 sp|Q0WRX3|SCP40_ARATH Serine carboxypeptidase-like 40 OS=Arabidopsis thaliana OX=3702 GN=SCPL40 PE=2 SV=2//5.97743e-120
Chr22	2854014	2854015	2	IP_peak_701	15.0835	Promoter (2-3kb)	2840271	2851617	11347	-	Sp22G_g00179	Sp22G_t00179	-2397	--	gnl|BL_ORD_ID|289593 sp|Q9SXA1|P4KA1_ARATH Phosphatidylinositol 4-kinase alpha 1 OS=Arabidopsis thaliana OX=3702 GN=PI4KA1 PE=1 SV=2//0
Chr22	3000826	3000827	2	IP_peak_702	18.8266	Promoter (<=1kb)	3000850	3003414	2565	+	Sp22G_g00195	Sp22G_t00195	-23	--	-//-
Chr22	3112075	3112076	2	IP_peak_703	11.0069	Distal Intergenic	3106060	3107620	1561	-	Sp22G_g00206	Sp22G_t00206	-4455	--	gnl|BL_ORD_ID|429142 sp|Q8RWZ5|SD25_ARATH G-type lectin S-receptor-like serine/threonine-protein kinase SD2-5 OS=Arabidopsis thaliana OX=3702 GN=SD25 PE=1 SV=1//2.31336e-91
Chr22	3350473	3350474	2	IP_peak_704	3.09359	Distal Intergenic	3332759	3335195	2437	-	Sp22G_g00236	Sp22G_t00236	-15278	--	gnl|BL_ORD_ID|168522 sp|Q0JBZ8|HCT1_ORYSJ Hydroxycinnamoyltransferase 1 OS=Oryza sativa subsp. japonica OX=39947 GN=HCT1 PE=2 SV=1//6.02296e-31
Chr22	3465425	3465426	2	IP_peak_705	2.45683	Distal Intergenic	3455691	3459319	3629	-	Sp22G_g00248	Sp22G_t00248	-6106	--	gnl|BL_ORD_ID|348143 sp|C0LGR3|RGI3_ARATH LRR receptor-like serine/threonine-protein kinase OS=Arabidopsis thaliana OX=3702 GN=RGI3 PE=1 SV=1//0
Chr22	3503703	3503704	2	IP_peak_706	2.31601	Intron (Sp22G_t00252/Sp22G_g00252, intron 24 of 24)	3494396	3497298	2903	-	Sp22G_g00251	Sp22G_t00251	-6405	--	gnl|BL_ORD_ID|88392 sp|Q39183|D6KL2_ARATH Serine/threonine-protein kinase D6PKL2 OS=Arabidopsis thaliana OX=3702 GN=D6PKL2 PE=1 SV=1//0
Chr22	3560101	3560102	2	IP_peak_707	3.86662	Promoter (<=1kb)	3559192	3561083	1892	-	Sp22G_g00261	Sp22G_t00261	981	--	-//-
Chr23	258	259	2	IP_peak_708	9.07986	Promoter (1-2kb)	1572	4963	3392	+	Sp23G_g00001	Sp23G_t00001	-1313	--	gnl|BL_ORD_ID|205226 sp|Q9ZUN3|KEA4_ARATH K(+) efflux antiporter 4 OS=Arabidopsis thaliana OX=3702 GN=KEA4 PE=2 SV=2//2.22168e-15
Chr23	230932	230933	2	IP_peak_709	2.90909	Distal Intergenic	207030	207338	309	-	Sp23G_g00043	Sp23G_t00043	-23594	--	-//-
Chr23	443644	443645	2	IP_peak_710	2.99442	Promoter (<=1kb)	444300	447583	3284	+	Sp23G_g00084	Sp23G_t00084	-655	--	gnl|BL_ORD_ID|476780 sp|Q9FEE2|TON2_ARATH Probable serine/threonine-protein phosphatase 2A regulatory subunit B&apos;&apos; subunit TON2 OS=Arabidopsis thaliana OX=3702 GN=TON2 PE=1 SV=1//0
Chr23	580392	580393	2	IP_peak_711	3.09801	Exon (Sp23G_t00110/Sp23G_g00110, exon 8 of 15)	577391	585725	8335	+	Sp23G_g00110	Sp23G_t00110	3001	--	gnl|BL_ORD_ID|311696 sp|Q9LTV8|PP224_ARATH Pentatricopeptide repeat-containing protein At3g12770 OS=Arabidopsis thaliana OX=3702 GN=PCMP-H43 PE=2 SV=1//1.1707e-104
Chr23	685435	685436	2	IP_peak_712	3.77869	Promoter (1-2kb)	683730	686579	2850	-	Sp23G_g00131	Sp23G_t00131	1143	--	gnl|BL_ORD_ID|289270 sp|Q65XK7|P2C51_ORYSJ Probable protein phosphatase 2C 51 OS=Oryza sativa subsp. japonica OX=39947 GN=Os05g0572700 PE=2 SV=1//3.55747e-100
Chr23	955178	955179	2	IP_peak_713	2.99122	Distal Intergenic	967211	969109	1899	+	Sp23G_g00154	Sp23G_t00154	-12032	--	gnl|BL_ORD_ID|313460 sp|Q9LNC0|PPR16_ARATH Pentatricopeptide repeat-containing protein At1g06270 OS=Arabidopsis thaliana OX=3702 GN=At1g06270 PE=2 SV=1//1.38664e-112
Chr23	966545	966546	2	IP_peak_714	3.79426	Promoter (<=1kb)	967211	969109	1899	+	Sp23G_g00154	Sp23G_t00154	-665	--	gnl|BL_ORD_ID|313460 sp|Q9LNC0|PPR16_ARATH Pentatricopeptide repeat-containing protein At1g06270 OS=Arabidopsis thaliana OX=3702 GN=At1g06270 PE=2 SV=1//1.38664e-112
Chr23	1159888	1159889	2	IP_peak_715	2.99122	Distal Intergenic	1173365	1176450	3086	+	Sp23G_g00163	Sp23G_t00163	-13476	--	gnl|BL_ORD_ID|145227 sp|Q9SKT6|GAUTA_ARATH Probable galacturonosyltransferase 10 OS=Arabidopsis thaliana OX=3702 GN=GAUT10 PE=2 SV=2//0
Chr23	1190352	1190353	2	IP_peak_716	3.21848	Distal Intergenic	1193924	1196809	2886	+	Sp23G_g00165	Sp23G_t00165	-3571	--	gnl|BL_ORD_ID|159926 sp|Q9M5A9|GPT1_ARATH Glucose-6-phosphate/phosphate translocator 1, chloroplastic OS=Arabidopsis thaliana OX=3702 GN=GPT1 PE=2 SV=1//7.83088e-156
Chr23	1215621	1215622	2	IP_peak_717	4.50036	Distal Intergenic	1228637	1233143	4507	+	Sp23G_g00167	Sp23G_t00167	-13015	--	gnl|BL_ORD_ID|158535 sp|Q9SZ11|GPDL3_ARATH Glycerophosphodiester phosphodiesterase GDPDL3 OS=Arabidopsis thaliana OX=3702 GN=GDPDL3 PE=1 SV=3//0
Chr23	1232520	1232521	2	IP_peak_718	3.49494	Intron (Sp23G_t00167/Sp23G_g00167, intron 8 of 8)	1228637	1233143	4507	+	Sp23G_g00167	Sp23G_t00167	3883	--	gnl|BL_ORD_ID|158535 sp|Q9SZ11|GPDL3_ARATH Glycerophosphodiester phosphodiesterase GDPDL3 OS=Arabidopsis thaliana OX=3702 GN=GDPDL3 PE=1 SV=3//0
Chr23	1308757	1308758	2	IP_peak_719	65.0723	Promoter (<=1kb)	1308209	1309379	1171	-	Sp23G_g00172	Sp23G_t00172	621	--	gnl|BL_ORD_ID|236996 sp|Q9FZL3|MGDG_TOBAC Probable monogalactosyldiacylglycerol synthase, chloroplastic OS=Nicotiana tabacum OX=4097 GN=MGD A PE=2 SV=1//2.14385e-22
Chr23	1314864	1314865	2	IP_peak_720	3.7213	Distal Intergenic	1308209	1309379	1171	-	Sp23G_g00172	Sp23G_t00172	-5485	--	gnl|BL_ORD_ID|236996 sp|Q9FZL3|MGDG_TOBAC Probable monogalactosyldiacylglycerol synthase, chloroplastic OS=Nicotiana tabacum OX=4097 GN=MGD A PE=2 SV=1//2.14385e-22
Chr23	1322540	1322541	2	IP_peak_721	2.99122	Promoter (2-3kb)	1325240	1325836	597	+	Sp23G_g00173	Sp23G_t00173	-2699	--	gnl|BL_ORD_ID|520007 sp|Q9SRE5|Y1666_ARATH Uncharacterized protein At1g76660 OS=Arabidopsis thaliana OX=3702 GN=At1g76660 PE=2 SV=1//7.13577e-57
Chr23	1340157	1340158	2	IP_peak_722	2.7542	Distal Intergenic	1325240	1325836	597	+	Sp23G_g00173	Sp23G_t00173	14917	--	gnl|BL_ORD_ID|520007 sp|Q9SRE5|Y1666_ARATH Uncharacterized protein At1g76660 OS=Arabidopsis thaliana OX=3702 GN=At1g76660 PE=2 SV=1//7.13577e-57
Chr23	1342105	1342106	2	IP_peak_723	2.99122	Distal Intergenic	1358424	1362410	3987	+	Sp23G_g00174	Sp23G_t00174	-16318	--	gnl|BL_ORD_ID|417999 sp|Q6AVI0|RSLE2_ORYSJ Zinc finger BED domain-containing protein RICESLEEPER 2 OS=Oryza sativa subsp. japonica OX=39947 GN=Os03g0733400 PE=2 SV=1//2.644e-81
Chr23	1402818	1402819	2	IP_peak_724	2.31601	Distal Intergenic	1363658	1365569	1912	+	Sp23G_g00175	Sp23G_t00175	39160	--	gnl|BL_ORD_ID|133108 sp|Q9SU13|FLA2_ARATH Fasciclin-like arabinogalactan protein 2 OS=Arabidopsis thaliana OX=3702 GN=FLA2 PE=1 SV=1//8.27352e-145
Chr23	1420963	1420964	2	IP_peak_725	2.77892	Distal Intergenic	1363658	1365569	1912	+	Sp23G_g00175	Sp23G_t00175	57305	--	gnl|BL_ORD_ID|133108 sp|Q9SU13|FLA2_ARATH Fasciclin-like arabinogalactan protein 2 OS=Arabidopsis thaliana OX=3702 GN=FLA2 PE=1 SV=1//8.27352e-145
Chr23	1458609	1458610	2	IP_peak_726	2.31601	Distal Intergenic	1509066	1511321	2256	-	Sp23G_g00176	Sp23G_t00176	52711	--	-//-
Chr23	1537129	1537130	2	IP_peak_727	3.65643	Distal Intergenic	1509066	1511321	2256	-	Sp23G_g00176	Sp23G_t00176	-25808	--	-//-
Chr23	1555570	1555571	2	IP_peak_728	4.50036	Distal Intergenic	1509066	1511321	2256	-	Sp23G_g00176	Sp23G_t00176	-44249	--	-//-
Chr23	1618388	1618389	2	IP_peak_729	3.7213	Distal Intergenic	1509066	1511321	2256	-	Sp23G_g00176	Sp23G_t00176	-107067	--	-//-
Chr23	1645148	1645149	2	IP_peak_730	3.82487	Distal Intergenic	1730877	1733460	2584	+	Sp23G_g00177	Sp23G_t00177	-85728	--	-//-
Chr23	1647599	1647600	2	IP_peak_731	2.86362	Distal Intergenic	1730877	1733460	2584	+	Sp23G_g00177	Sp23G_t00177	-83277	--	-//-
Chr23	1712037	1712038	2	IP_peak_732	4.50036	Distal Intergenic	1730877	1733460	2584	+	Sp23G_g00177	Sp23G_t00177	-18839	--	-//-
Chr23	1741275	1741276	2	IP_peak_733	2.31601	Distal Intergenic	1730877	1733460	2584	+	Sp23G_g00177	Sp23G_t00177	10398	--	-//-
Chr23	1760148	1760149	2	IP_peak_734	4.77934	Distal Intergenic	1730877	1733460	2584	+	Sp23G_g00177	Sp23G_t00177	29271	--	-//-
Chr23	1818001	1818002	2	IP_peak_735	3.04873	Distal Intergenic	1730877	1733460	2584	+	Sp23G_g00177	Sp23G_t00177	87124	--	-//-
Chr23	1854286	1854287	2	IP_peak_736	2.99122	Distal Intergenic	1933088	1944081	10994	+	Sp23G_g00178	Sp23G_t00178	-78801	--	gnl|BL_ORD_ID|389066 sp|Q0WL81|RNL_ARATH tRNA ligase 1 OS=Arabidopsis thaliana OX=3702 GN=RNL PE=1 SV=1//0
Chr23	1860555	1860556	2	IP_peak_737	4.3705	Distal Intergenic	1933088	1944081	10994	+	Sp23G_g00178	Sp23G_t00178	-72532	--	gnl|BL_ORD_ID|389066 sp|Q0WL81|RNL_ARATH tRNA ligase 1 OS=Arabidopsis thaliana OX=3702 GN=RNL PE=1 SV=1//0
Chr23	1872782	1872783	2	IP_peak_738	3.7213	Distal Intergenic	1933088	1944081	10994	+	Sp23G_g00178	Sp23G_t00178	-60305	--	gnl|BL_ORD_ID|389066 sp|Q0WL81|RNL_ARATH tRNA ligase 1 OS=Arabidopsis thaliana OX=3702 GN=RNL PE=1 SV=1//0
Chr23	1878256	1878257	2	IP_peak_739	5.57288	Distal Intergenic	1933088	1944081	10994	+	Sp23G_g00178	Sp23G_t00178	-54831	--	gnl|BL_ORD_ID|389066 sp|Q0WL81|RNL_ARATH tRNA ligase 1 OS=Arabidopsis thaliana OX=3702 GN=RNL PE=1 SV=1//0
Chr23	1893404	1893405	2	IP_peak_740	7.79148	Distal Intergenic	1933088	1944081	10994	+	Sp23G_g00178	Sp23G_t00178	-39683	--	gnl|BL_ORD_ID|389066 sp|Q0WL81|RNL_ARATH tRNA ligase 1 OS=Arabidopsis thaliana OX=3702 GN=RNL PE=1 SV=1//0
Chr23	1980200	1980201	2	IP_peak_741	3.52414	Distal Intergenic	1992460	1994048	1589	+	Sp23G_g00179	Sp23G_t00179	-12259	--	-//-
Chr23	2006970	2006971	2	IP_peak_742	2.96096	Distal Intergenic	1992460	1994048	1589	+	Sp23G_g00179	Sp23G_t00179	14510	--	-//-
Chr23	2012780	2012781	2	IP_peak_743	4.51328	Distal Intergenic	1992460	1994048	1589	+	Sp23G_g00179	Sp23G_t00179	20320	--	-//-
Chr23	2295936	2295937	2	IP_peak_744	5.12193	Promoter (1-2kb)	2297064	2298646	1583	+	Sp23G_g00194	Sp23G_t00194	-1127	--	-//-
Chr23	2309085	2309086	2	IP_peak_745	2.99122	Promoter (<=1kb)	2308318	2309521	1204	+	Sp23G_g00197	Sp23G_t00197	767	--	gnl|BL_ORD_ID|129137 sp|Q2V3R1|FB346_ARATH F-box protein At3g44326 OS=Arabidopsis thaliana OX=3702 GN=At3g44326 PE=2 SV=1//1.37385e-25
Chr23	2595900	2595901	2	IP_peak_746	2.43083	Promoter (<=1kb)	2594727	2595961	1235	-	Sp23G_g00229	Sp23G_t00229	60	--	-//-
Chr23	3603776	3603777	2	IP_peak_747	2.58145	Promoter (1-2kb)	3602467	3605061	2595	+	Sp23G_g00440	Sp23G_t00440	1309	--	gnl|BL_ORD_ID|251002 sp|Q9ZT96|MTEF4_ARATH Transcription termination factor MTERF4, chloroplastic OS=Arabidopsis thaliana OX=3702 GN=MTERF4 PE=1 SV=1//0
Chr23	3605641	3605642	2	IP_peak_748	2.45683	Promoter (<=1kb)	3604251	3606020	1770	-	Sp23G_g00441	Sp23G_t00441	378	--	gnl|BL_ORD_ID|312005 sp|Q9LTF4|PP429_ARATH Putative pentatricopeptide repeat-containing protein At5g52630 OS=Arabidopsis thaliana OX=3702 GN=PCMP-H52 PE=3 SV=1//0
Chr23	3677572	3677573	2	IP_peak_749	2.33205	Promoter (<=1kb)	3676695	3679830	3136	+	Sp23G_g00458	Sp23G_t00458	877	--	gnl|BL_ORD_ID|311878 sp|Q9SVP7|PP307_ARATH Pentatricopeptide repeat-containing protein At4g13650 OS=Arabidopsis thaliana OX=3702 GN=PCMP-H42 PE=2 SV=2//2.22841e-24
Chr23	3796348	3796349	2	IP_peak_750	2.30735	Promoter (<=1kb)	3793685	3795832	2148	-	Sp23G_g00494	Sp23G_t00494	-516	--	-//-
Chr23	4022599	4022600	2	IP_peak_751	3.27839	Promoter (1-2kb)	4021156	4024348	3193	+	Sp23G_g00552	Sp23G_t00552	1443	--	gnl|BL_ORD_ID|63798 sp|Q8L709|CHX28_ARATH Cation/H(+) antiporter 28 OS=Arabidopsis thaliana OX=3702 GN=CHX28 PE=2 SV=2//0
Chr23	4087729	4087730	2	IP_peak_752	3.90904	Promoter (<=1kb)	4088483	4091718	3236	+	Sp23G_g00572	Sp23G_t00572	-753	--	gnl|BL_ORD_ID|227129 sp|Q9M2V9|MAEA_ARATH Protein MAEA homolog OS=Arabidopsis thaliana OX=3702 GN=MAEA PE=1 SV=1//1.05967e-53
Chr24	565199	565200	2	IP_peak_753	3.44943	Intron (Sp24G_t00130/Sp24G_g00130, intron 13 of 16)	564478	569061	4584	-	Sp24G_g00130	Sp24G_t00130	3861	--	gnl|BL_ORD_ID|466698 sp|P28769|TCPA_ARATH T-complex protein 1 subunit alpha OS=Arabidopsis thaliana OX=3702 GN=CCT1 PE=1 SV=1//0
Chr24	951910	951911	2	IP_peak_754	2.89773	Intron (Sp24G_t00210/Sp24G_g00210, intron 6 of 6)	955123	957729	2607	-	Sp24G_g00211	Sp24G_t00211	5818	--	gnl|BL_ORD_ID|487590 sp|P24805|TSJT1_TOBAC Stem-specific protein TSJT1 OS=Nicotiana tabacum OX=4097 GN=TSJT1 PE=2 SV=1//2.12806e-29
Chr24	1066745	1066746	2	IP_peak_755	28.9402	Promoter (1-2kb)	1065230	1065502	273	-	Sp24G_g00227	Sp24G_t00227	-1243	--	gnl|BL_ORD_ID|338739 sp|Q8VZE7|RAP_ARATH RAP domain-containing protein, chloroplastic OS=Arabidopsis thaliana OX=3702 GN=RAP PE=1 SV=1//1.43488e-10
Chr24	1167478	1167479	2	IP_peak_756	121.615	Promoter (2-3kb)	1169729	1171496	1768	+	Sp24G_g00247	Sp24G_t00247	-2250	--	gnl|BL_ORD_ID|308627 sp|Q5NDE3|PMGT2_TETNG Protein O-linked-mannose beta-1,4-N-acetylglucosaminyltransferase 2 OS=Tetraodon nigroviridis OX=99883 GN=pomgnt2 PE=2 SV=1//7.21138e-09
Chr24	1191802	1191803	2	IP_peak_757	12.6606	Promoter (<=1kb)	1191600	1192059	460	-	Sp24G_g00251	Sp24G_t00251	256	--	gnl|BL_ORD_ID|438374 sp|Q9LMG8|SNP30_ARATH Putative SNAP25 homologous protein SNAP30 OS=Arabidopsis thaliana OX=3702 GN=SNAP30 PE=3 SV=1//6.81144e-11
Chr24	1350322	1350323	2	IP_peak_758	2.45683	Downstream (2-3kb)	1352417	1353915	1499	-	Sp24G_g00275	Sp24G_t00275	3592	--	-//-
Chr24	1378294	1378295	2	IP_peak_759	2.31601	Promoter (1-2kb)	1373478	1376902	3425	-	Sp24G_g00278	Sp24G_t00278	-1392	--	gnl|BL_ORD_ID|510641 sp|Q9FL08|WTR42_ARATH WAT1-related protein At5g40240 OS=Arabidopsis thaliana OX=3702 GN=At5g40240 PE=2 SV=1//9.53051e-80
Chr24	1462890	1462891	2	IP_peak_760	2.70727	Distal Intergenic	1445022	1445333	312	-	Sp24G_g00282	Sp24G_t00282	-17557	--	-//-
Chr24	1468763	1468764	2	IP_peak_761	2.86452	Distal Intergenic	1445022	1445333	312	-	Sp24G_g00282	Sp24G_t00282	-23430	--	-//-
Chr24	1484129	1484130	2	IP_peak_762	14.7138	Distal Intergenic	1504503	1508841	4339	+	Sp24G_g00283	Sp24G_t00283	-20373	--	gnl|BL_ORD_ID|245182 sp|Q9N0E7|MOCOS_BOVIN Molybdenum cofactor sulfurase OS=Bos taurus OX=9913 GN=MOCOS PE=2 SV=3//7.92994e-09
Chr24	1660342	1660343	2	IP_peak_763	91.9655	Intron (Sp24G_t00301/Sp24G_g00301, intron 10 of 10)	1659822	1665621	5800	-	Sp24G_g00301	Sp24G_t00301	5278	--	gnl|BL_ORD_ID|212568 sp|Q8WVC0|LEO1_HUMAN RNA polymerase-associated protein LEO1 OS=Homo sapiens OX=9606 GN=LEO1 PE=1 SV=1//1.70402e-29
Chr24	1799067	1799068	2	IP_peak_764	7.53384	Distal Intergenic	1795020	1798736	3717	+	Sp24G_g00312	Sp24G_t00312	4047	--	gnl|BL_ORD_ID|531771 sp|Q8LEB6|Y5185_ARATH Probable receptor-like protein kinase At5g18500 OS=Arabidopsis thaliana OX=3702 GN=At5g18500 PE=2 SV=1//0
Chr24	1903704	1903705	2	IP_peak_765	2.99122	Distal Intergenic	1915490	1918671	3182	+	Sp24G_g00316	Sp24G_t00316	-11785	--	gnl|BL_ORD_ID|200428 sp|Q9FIJ7|KAD2_ARATH Adenylate kinase 2, chloroplastic OS=Arabidopsis thaliana OX=3702 GN=At5g47840 PE=1 SV=1//3.4068e-119
Chr24	2018652	2018653	2	IP_peak_766	3.25551	Promoter (1-2kb)	2017040	2019140	2101	+	Sp24G_g00329	Sp24G_t00329	1612	--	-//-
Chr24	2143641	2143642	2	IP_peak_767	3.24415	Distal Intergenic	2138422	2140239	1818	+	Sp24G_g00351	Sp24G_t00351	5219	--	gnl|BL_ORD_ID|223534 sp|Q9LHF1|LRX4_ARATH Leucine-rich repeat extensin-like protein 4 OS=Arabidopsis thaliana OX=3702 GN=LRX4 PE=1 SV=1//1.28594e-84
Chr24	2186378	2186379	2	IP_peak_768	6.18711	Promoter (<=1kb)	2185185	2186524	1340	-	Sp24G_g00358	Sp24G_t00358	145	--	-//-
Chr24	2516585	2516586	2	IP_peak_769	4.23132	Distal Intergenic	2509325	2512944	3620	-	Sp24G_g00403	Sp24G_t00403	-3641	--	gnl|BL_ORD_ID|59294 sp|Q9FGL5|CEPR1_ARATH Receptor protein-tyrosine kinase CEPR1 OS=Arabidopsis thaliana OX=3702 GN=CEPR1 PE=1 SV=1//1.00857e-07
Chr24	2756465	2756466	2	IP_peak_770	28.8994	Promoter (2-3kb)	2751729	2753559	1831	-	Sp24G_g00437	Sp24G_t00437	-2906	--	gnl|BL_ORD_ID|172460 sp|Q94CD1|HHT1_ARATH Omega-hydroxypalmitate O-feruloyl transferase OS=Arabidopsis thaliana OX=3702 GN=HHT1 PE=1 SV=1//3.33378e-53
Chr24	2833962	2833963	2	IP_peak_771	6.43534	Promoter (<=1kb)	2833875	2837066	3192	+	Sp24G_g00449	Sp24G_t00449	87	--	gnl|BL_ORD_ID|124261 sp|Q9LNU3|EXP11_ARATH Expansin-A11 OS=Arabidopsis thaliana OX=3702 GN=EXPA11 PE=2 SV=1//2.66452e-128
Chr24	2850712	2850713	2	IP_peak_772	2.40156	Promoter (<=1kb)	2847917	2850809	2893	-	Sp24G_g00453	Sp24G_t00453	96	--	gnl|BL_ORD_ID|64476 sp|Q67XD9|CINV2_ARATH Alkaline/neutral invertase CINV2 OS=Arabidopsis thaliana OX=3702 GN=CINV2 PE=1 SV=1//0
Chr24	2865897	2865898	2	IP_peak_773a	85.9399	Promoter (<=1kb)	2862720	2865061	2342	-	Sp24G_g00458	Sp24G_t00458	-836	--	gnl|BL_ORD_ID|319557 sp|Q9XI05|PSB3A_ARATH Proteasome subunit beta type-3-A OS=Arabidopsis thaliana OX=3702 GN=PBC1 PE=1 SV=2//2.16112e-133
Chr24	2866210	2866211	2	IP_peak_773b	112.14	Promoter (<=1kb)	2866912	2871856	4945	+	Sp24G_g00459	Sp24G_t00459	-701	--	gnl|BL_ORD_ID|228850 sp|Q9GGJ8|MATK_HAMJA Maturase K OS=Hamamelis japonica OX=63355 GN=matK PE=3 SV=1//0
Chr24	2866646	2866647	2	IP_peak_773c	107.625	Promoter (<=1kb)	2866912	2871856	4945	+	Sp24G_g00459	Sp24G_t00459	-265	--	gnl|BL_ORD_ID|228850 sp|Q9GGJ8|MATK_HAMJA Maturase K OS=Hamamelis japonica OX=63355 GN=matK PE=3 SV=1//0
Chr24	2867166	2867167	2	IP_peak_773d	118.246	Promoter (<=1kb)	2866912	2871856	4945	+	Sp24G_g00459	Sp24G_t00459	254	--	gnl|BL_ORD_ID|228850 sp|Q9GGJ8|MATK_HAMJA Maturase K OS=Hamamelis japonica OX=63355 GN=matK PE=3 SV=1//0
Chr24	2867431	2867432	2	IP_peak_773e	105.39	Promoter (<=1kb)	2866912	2871856	4945	+	Sp24G_g00459	Sp24G_t00459	519	--	gnl|BL_ORD_ID|228850 sp|Q9GGJ8|MATK_HAMJA Maturase K OS=Hamamelis japonica OX=63355 GN=matK PE=3 SV=1//0
Chr24	2867720	2867721	2	IP_peak_773f	102.431	Promoter (<=1kb)	2866912	2871856	4945	+	Sp24G_g00459	Sp24G_t00459	808	--	gnl|BL_ORD_ID|228850 sp|Q9GGJ8|MATK_HAMJA Maturase K OS=Hamamelis japonica OX=63355 GN=matK PE=3 SV=1//0
Chr24	2868109	2868110	2	IP_peak_773g	106.879	Promoter (1-2kb)	2866912	2871856	4945	+	Sp24G_g00459	Sp24G_t00459	1197	--	gnl|BL_ORD_ID|228850 sp|Q9GGJ8|MATK_HAMJA Maturase K OS=Hamamelis japonica OX=63355 GN=matK PE=3 SV=1//0
Chr24	2868484	2868485	2	IP_peak_773h	105.39	Promoter (1-2kb)	2866912	2871856	4945	+	Sp24G_g00459	Sp24G_t00459	1572	--	gnl|BL_ORD_ID|228850 sp|Q9GGJ8|MATK_HAMJA Maturase K OS=Hamamelis japonica OX=63355 GN=matK PE=3 SV=1//0
Chr24	2868859	2868860	2	IP_peak_773i	89.4475	Promoter (1-2kb)	2866912	2871856	4945	+	Sp24G_g00459	Sp24G_t00459	1947	--	gnl|BL_ORD_ID|228850 sp|Q9GGJ8|MATK_HAMJA Maturase K OS=Hamamelis japonica OX=63355 GN=matK PE=3 SV=1//0
Chr24	2869213	2869214	2	IP_peak_773j	84.5563	Promoter (2-3kb)	2866912	2871856	4945	+	Sp24G_g00459	Sp24G_t00459	2301	--	gnl|BL_ORD_ID|228850 sp|Q9GGJ8|MATK_HAMJA Maturase K OS=Hamamelis japonica OX=63355 GN=matK PE=3 SV=1//0
Chr24	2869643	2869644	2	IP_peak_773k	110.229	Promoter (2-3kb)	2872100	2873161	1062	+	Sp24G_g00460	Sp24G_t00460	-2456	--	gnl|BL_ORD_ID|319727 sp|Q2QDA8|PSBA_CUCSA Photosystem II protein D1 OS=Cucumis sativus OX=3659 GN=psbA PE=3 SV=1//0
Chr24	2870018	2870019	2	IP_peak_773l	115.18	Promoter (2-3kb)	2872100	2873161	1062	+	Sp24G_g00460	Sp24G_t00460	-2081	--	gnl|BL_ORD_ID|319727 sp|Q2QDA8|PSBA_CUCSA Photosystem II protein D1 OS=Cucumis sativus OX=3659 GN=psbA PE=3 SV=1//0
Chr24	2870491	2870492	2	IP_peak_773m	106.879	Promoter (1-2kb)	2872100	2873161	1062	+	Sp24G_g00460	Sp24G_t00460	-1608	--	gnl|BL_ORD_ID|319727 sp|Q2QDA8|PSBA_CUCSA Photosystem II protein D1 OS=Cucumis sativus OX=3659 GN=psbA PE=3 SV=1//0
Chr24	2870965	2870966	2	IP_peak_773n	117.477	Promoter (1-2kb)	2872100	2873161	1062	+	Sp24G_g00460	Sp24G_t00460	-1134	--	gnl|BL_ORD_ID|319727 sp|Q2QDA8|PSBA_CUCSA Photosystem II protein D1 OS=Cucumis sativus OX=3659 GN=psbA PE=3 SV=1//0
Chr24	2871457	2871458	2	IP_peak_773o	106.133	Promoter (<=1kb)	2872100	2873161	1062	+	Sp24G_g00460	Sp24G_t00460	-642	--	gnl|BL_ORD_ID|319727 sp|Q2QDA8|PSBA_CUCSA Photosystem II protein D1 OS=Cucumis sativus OX=3659 GN=psbA PE=3 SV=1//0
Chr24	2871783	2871784	2	IP_peak_773p	108.374	Promoter (<=1kb)	2872100	2873161	1062	+	Sp24G_g00460	Sp24G_t00460	-316	--	gnl|BL_ORD_ID|319727 sp|Q2QDA8|PSBA_CUCSA Photosystem II protein D1 OS=Cucumis sativus OX=3659 GN=psbA PE=3 SV=1//0
Chr24	2872082	2872083	2	IP_peak_773q	113.959	Promoter (<=1kb)	2872100	2873161	1062	+	Sp24G_g00460	Sp24G_t00460	-17	--	gnl|BL_ORD_ID|319727 sp|Q2QDA8|PSBA_CUCSA Photosystem II protein D1 OS=Cucumis sativus OX=3659 GN=psbA PE=3 SV=1//0
Chr24	2872602	2872603	2	IP_peak_773r	130.746	Promoter (<=1kb)	2872100	2873161	1062	+	Sp24G_g00460	Sp24G_t00460	502	--	gnl|BL_ORD_ID|319727 sp|Q2QDA8|PSBA_CUCSA Photosystem II protein D1 OS=Cucumis sativus OX=3659 GN=psbA PE=3 SV=1//0
Chr24	2873329	2873330	2	IP_peak_773s	109.714	Promoter (<=1kb)	2873286	2873989	704	-	Sp24G_g00461	Sp24G_t00461	659	--	gnl|BL_ORD_ID|354533 sp|Q0ZIX7|RK2_VITVI 50S ribosomal protein L2, chloroplastic OS=Vitis vinifera OX=29760 GN=rpl2-A PE=3 SV=1//2.91031e-85
Chr24	2873710	2873711	2	IP_peak_773t	167.812	Promoter (<=1kb)	2873286	2873989	704	-	Sp24G_g00461	Sp24G_t00461	278	--	gnl|BL_ORD_ID|354533 sp|Q0ZIX7|RK2_VITVI 50S ribosomal protein L2, chloroplastic OS=Vitis vinifera OX=29760 GN=rpl2-A PE=3 SV=1//2.91031e-85
Chr24	3522375	3522376	2	IP_peak_774	3.36431	Promoter (1-2kb)	3519019	3521244	2226	-	Sp24G_g00620	Sp24G_t00620	-1131	--	gnl|BL_ORD_ID|78538 sp|Q93YN1|CRPK1_ARATH Cold-responsive protein kinase 1 OS=Arabidopsis thaliana OX=3702 GN=CRPK1 PE=1 SV=1//7.50053e-114
Chr24	3749988	3749989	2	IP_peak_775	8.86553	Promoter (1-2kb)	3746520	3748775	2256	-	Sp24G_g00681	Sp24G_t00681	-1213	--	gnl|BL_ORD_ID|220254 sp|Q9ZVI6|LOR8_ARATH Protein LURP-one-related 8 OS=Arabidopsis thaliana OX=3702 GN=At2g38640 PE=2 SV=1//1.24119e-61
Chr24	3779622	3779623	2	IP_peak_776	4.27651	Promoter (1-2kb)	3776454	3778278	1825	-	Sp24G_g00689	Sp24G_t00689	-1344	--	gnl|BL_ORD_ID|157444 sp|Q8BUV8|GP107_MOUSE Protein GPR107 OS=Mus musculus OX=10090 GN=Gpr107 PE=1 SV=2//2.52405e-60
Chr24	3833055	3833056	2	IP_peak_777	3.20671	Promoter (<=1kb)	3832566	3832931	366	-	Sp24G_g00704	Sp24G_t00704	-124	--	-//-
Chr24	3960859	3960860	2	IP_peak_778	4.50751	Promoter (<=1kb)	3959853	3961580	1728	-	Sp24G_g00744	Sp24G_t00744	720	--	-//-
Chr24	4070070	4070071	2	IP_peak_779	2.68345	Promoter (1-2kb)	4071401	4071649	249	-	Sp24G_g00772	Sp24G_t00772	1578	--	-//-
Chr24	4114279	4114280	2	IP_peak_780	2.72792	Promoter (<=1kb)	4111669	4114660	2992	-	Sp24G_g00783	Sp24G_t00783	380	--	gnl|BL_ORD_ID|198841 sp|Q9C7A2|ITN1_ARATH Ankyrin repeat-containing protein ITN1 OS=Arabidopsis thaliana OX=3702 GN=ITN1 PE=1 SV=1//1.73182e-15
Chr25	112761	112762	2	IP_peak_781	3.56797	Promoter (2-3kb)	112485	115133	2649	-	Sp25G_g00018	Sp25G_t00018	2371	--	gnl|BL_ORD_ID|55176 sp|Q6NQK9|CCB4_ARATH Protein COFACTOR ASSEMBLY OF COMPLEX C SUBUNIT B CCB4, chloroplastic OS=Arabidopsis thaliana OX=3702 GN=CCB4 PE=1 SV=1//1.16625e-101
Chr25	531131	531132	2	IP_peak_782	3.14446	Promoter (<=1kb)	531917	534311	2395	+	Sp25G_g00121	Sp25G_t00121	-785	--	gnl|BL_ORD_ID|554100 sp|Q8GZ43|YZR3_ARATH RanBP2-type zinc finger protein At1g67325 OS=Arabidopsis thaliana OX=3702 GN=At1g67325 PE=1 SV=1//1.92964e-105
Chr25	999902	999903	2	IP_peak_783	2.37632	Promoter (1-2kb)	1001620	1003819	2200	+	Sp25G_g00243	Sp25G_t00243	-1717	--	gnl|BL_ORD_ID|275174 sp|Q9LPV5|NRT25_ARATH High affinity nitrate transporter 2.5 OS=Arabidopsis thaliana OX=3702 GN=NRT2.5 PE=1 SV=1//0
Chr25	1013283	1013284	2	IP_peak_784	28.7245	Promoter (1-2kb)	1009841	1012205	2365	-	Sp25G_g00246	Sp25G_t00246	-1078	--	-//-
Chr25	1105197	1105198	2	IP_peak_785	3.967	Promoter (1-2kb)	1103373	1105246	1874	+	Sp25G_g00269	Sp25G_t00269	1824	--	-//-
Chr25	1833482	1833483	2	IP_peak_786	2.31601	Promoter (2-3kb)	1826645	1830717	4073	-	Sp25G_g00469	Sp25G_t00469	-2765	--	gnl|BL_ORD_ID|167020 sp|Q00466|HAT7_ARATH Homeobox-leucine zipper protein HAT7 OS=Arabidopsis thaliana OX=3702 GN=HAT7 PE=2 SV=4//4.49041e-35
Chr25	2023090	2023091	2	IP_peak_787	4.27994	Promoter (2-3kb)	2017497	2021041	3545	-	Sp25G_g00516	Sp25G_t00516	-2049	--	-//-
Chr25	2269989	2269990	2	IP_peak_788	6.97994	Promoter (1-2kb)	2269470	2271383	1914	-	Sp25G_g00581	Sp25G_t00581	1393	--	gnl|BL_ORD_ID|47804 sp|O22873|BZP18_ARATH bZIP transcription factor 18 OS=Arabidopsis thaliana OX=3702 GN=BZIP18 PE=1 SV=1//8.19494e-87
Chr25	2290752	2290753	2	IP_peak_789	8.23374	Promoter (<=1kb)	2287090	2290255	3166	-	Sp25G_g00585	Sp25G_t00585	-497	--	gnl|BL_ORD_ID|107288 sp|Q9C5M0|DTC_ARATH Mitochondrial dicarboxylate/tricarboxylate transporter DTC OS=Arabidopsis thaliana OX=3702 GN=DTC PE=1 SV=1//8.95488e-171
Chr25	2330174	2330175	2	IP_peak_790	4.7578	Promoter (1-2kb)	2328707	2331917	3211	+	Sp25G_g00595	Sp25G_t00595	1467	--	gnl|BL_ORD_ID|556851 sp|Q940Q3|ZTP29_ARATH Zinc transporter ZTP29 OS=Arabidopsis thaliana OX=3702 GN=ZTP29 PE=2 SV=1//2.32639e-117
Chr25	3043071	3043072	2	IP_peak_791	2.95904	Promoter (1-2kb)	3041636	3044165	2530	-	Sp25G_g00705	Sp25G_t00705	1093	--	gnl|BL_ORD_ID|240912 sp|Q7X6Y7|MMD1_ARATH PHD finger protein MALE MEIOCYTE DEATH 1 OS=Arabidopsis thaliana OX=3702 GN=MMD1 PE=2 SV=1//0
Chr25	3141377	3141378	2	IP_peak_792	2.99122	Promoter (<=1kb)	3138750	3140380	1631	-	Sp25G_g00714	Sp25G_t00714	-997	--	gnl|BL_ORD_ID|488453 sp|Q84JR9|TTL4_ARATH TPR repeat-containing thioredoxin TTL4 OS=Arabidopsis thaliana OX=3702 GN=TTL4 PE=2 SV=1//2.01681e-32
Chr25	3245782	3245783	2	IP_peak_793	22.4725	Distal Intergenic	3236000	3239234	3235	-	Sp25G_g00723	Sp25G_t00723	-6548	--	gnl|BL_ORD_ID|245674 sp|Q0WP36|MOT2_ARATH Molybdate transporter 2 OS=Arabidopsis thaliana OX=3702 GN=MOT2 PE=1 SV=2//1.14614e-171
Chr25	3250456	3250457	2	IP_peak_794	3.7213	Distal Intergenic	3236000	3239234	3235	-	Sp25G_g00723	Sp25G_t00723	-11222	--	gnl|BL_ORD_ID|245674 sp|Q0WP36|MOT2_ARATH Molybdate transporter 2 OS=Arabidopsis thaliana OX=3702 GN=MOT2 PE=1 SV=2//1.14614e-171
Chr25	3521137	3521138	2	IP_peak_795	4.50036	Distal Intergenic	3484404	3488115	3712	+	Sp25G_g00729	Sp25G_t00729	36733	--	gnl|BL_ORD_ID|145223 sp|Q9M9Y5|GAUT6_ARATH Probable galacturonosyltransferase 6 OS=Arabidopsis thaliana OX=3702 GN=GAUT6 PE=2 SV=1//0
Chr25	3534684	3534685	2	IP_peak_796	5.54956	Distal Intergenic	3484404	3488115	3712	+	Sp25G_g00729	Sp25G_t00729	50280	--	gnl|BL_ORD_ID|145223 sp|Q9M9Y5|GAUT6_ARATH Probable galacturonosyltransferase 6 OS=Arabidopsis thaliana OX=3702 GN=GAUT6 PE=2 SV=1//0
Chr25	3618056	3618057	2	IP_peak_797	3.04873	Distal Intergenic	3734987	3739175	4189	+	Sp25G_g00730	Sp25G_t00730	-116930	--	gnl|BL_ORD_ID|553287 sp|P14381|YTX2_XENLA Transposon TX1 uncharacterized 149 kDa protein OS=Xenopus laevis OX=8355 PE=4 SV=1//2.02355e-47
Chr25	3660662	3660663	2	IP_peak_798	2.45683	Distal Intergenic	3734987	3739175	4189	+	Sp25G_g00730	Sp25G_t00730	-74324	--	gnl|BL_ORD_ID|553287 sp|P14381|YTX2_XENLA Transposon TX1 uncharacterized 149 kDa protein OS=Xenopus laevis OX=8355 PE=4 SV=1//2.02355e-47
Chr25	3668233	3668234	2	IP_peak_799	9.66419	Distal Intergenic	3734987	3739175	4189	+	Sp25G_g00730	Sp25G_t00730	-66753	--	gnl|BL_ORD_ID|553287 sp|P14381|YTX2_XENLA Transposon TX1 uncharacterized 149 kDa protein OS=Xenopus laevis OX=8355 PE=4 SV=1//2.02355e-47
Chr25	3697862	3697863	2	IP_peak_800	3.70746	Distal Intergenic	3734987	3739175	4189	+	Sp25G_g00730	Sp25G_t00730	-37124	--	gnl|BL_ORD_ID|553287 sp|P14381|YTX2_XENLA Transposon TX1 uncharacterized 149 kDa protein OS=Xenopus laevis OX=8355 PE=4 SV=1//2.02355e-47
Chr25	3713282	3713283	2	IP_peak_801	5.0505	Distal Intergenic	3734987	3739175	4189	+	Sp25G_g00730	Sp25G_t00730	-21704	--	gnl|BL_ORD_ID|553287 sp|P14381|YTX2_XENLA Transposon TX1 uncharacterized 149 kDa protein OS=Xenopus laevis OX=8355 PE=4 SV=1//2.02355e-47
Chr25	3728350	3728351	2	IP_peak_802	10.1529	Distal Intergenic	3734987	3739175	4189	+	Sp25G_g00730	Sp25G_t00730	-6636	--	gnl|BL_ORD_ID|553287 sp|P14381|YTX2_XENLA Transposon TX1 uncharacterized 149 kDa protein OS=Xenopus laevis OX=8355 PE=4 SV=1//2.02355e-47
Chr25	3729327	3729328	2	IP_peak_803	5.08493	Distal Intergenic	3734987	3739175	4189	+	Sp25G_g00730	Sp25G_t00730	-5659	--	gnl|BL_ORD_ID|553287 sp|P14381|YTX2_XENLA Transposon TX1 uncharacterized 149 kDa protein OS=Xenopus laevis OX=8355 PE=4 SV=1//2.02355e-47
Chr25	3739117	3739118	2	IP_peak_804	4.07999	3' UTR	3734987	3739175	4189	+	Sp25G_g00730	Sp25G_t00730	4130	--	gnl|BL_ORD_ID|553287 sp|P14381|YTX2_XENLA Transposon TX1 uncharacterized 149 kDa protein OS=Xenopus laevis OX=8355 PE=4 SV=1//2.02355e-47
Chr25	3744004	3744005	2	IP_peak_805	5.17413	Distal Intergenic	3734987	3739175	4189	+	Sp25G_g00730	Sp25G_t00730	9017	--	gnl|BL_ORD_ID|553287 sp|P14381|YTX2_XENLA Transposon TX1 uncharacterized 149 kDa protein OS=Xenopus laevis OX=8355 PE=4 SV=1//2.02355e-47
Chr25	3749703	3749704	2	IP_peak_806	6.04334	Distal Intergenic	3734987	3739175	4189	+	Sp25G_g00730	Sp25G_t00730	14716	--	gnl|BL_ORD_ID|553287 sp|P14381|YTX2_XENLA Transposon TX1 uncharacterized 149 kDa protein OS=Xenopus laevis OX=8355 PE=4 SV=1//2.02355e-47
Chr25	3753202	3753203	2	IP_peak_807	4.25494	Distal Intergenic	3734987	3739175	4189	+	Sp25G_g00730	Sp25G_t00730	18215	--	gnl|BL_ORD_ID|553287 sp|P14381|YTX2_XENLA Transposon TX1 uncharacterized 149 kDa protein OS=Xenopus laevis OX=8355 PE=4 SV=1//2.02355e-47
Chr25	3757225	3757226	2	IP_peak_808	3.06254	Distal Intergenic	3734987	3739175	4189	+	Sp25G_g00730	Sp25G_t00730	22238	--	gnl|BL_ORD_ID|553287 sp|P14381|YTX2_XENLA Transposon TX1 uncharacterized 149 kDa protein OS=Xenopus laevis OX=8355 PE=4 SV=1//2.02355e-47
Chr25	3769794	3769795	2	IP_peak_809	2.91945	Distal Intergenic	3734987	3739175	4189	+	Sp25G_g00730	Sp25G_t00730	34807	--	gnl|BL_ORD_ID|553287 sp|P14381|YTX2_XENLA Transposon TX1 uncharacterized 149 kDa protein OS=Xenopus laevis OX=8355 PE=4 SV=1//2.02355e-47
Chr25	3771323	3771324	2	IP_peak_810	4.75694	Distal Intergenic	3734987	3739175	4189	+	Sp25G_g00730	Sp25G_t00730	36336	--	gnl|BL_ORD_ID|553287 sp|P14381|YTX2_XENLA Transposon TX1 uncharacterized 149 kDa protein OS=Xenopus laevis OX=8355 PE=4 SV=1//2.02355e-47
Chr25	3776581	3776582	2	IP_peak_811	3.35732	Distal Intergenic	3734987	3739175	4189	+	Sp25G_g00730	Sp25G_t00730	41594	--	gnl|BL_ORD_ID|553287 sp|P14381|YTX2_XENLA Transposon TX1 uncharacterized 149 kDa protein OS=Xenopus laevis OX=8355 PE=4 SV=1//2.02355e-47
Chr25	3796338	3796339	2	IP_peak_812	2.7542	Distal Intergenic	3734987	3739175	4189	+	Sp25G_g00730	Sp25G_t00730	61351	--	gnl|BL_ORD_ID|553287 sp|P14381|YTX2_XENLA Transposon TX1 uncharacterized 149 kDa protein OS=Xenopus laevis OX=8355 PE=4 SV=1//2.02355e-47
Chr25	3815345	3815346	2	IP_peak_813	6.72664	Distal Intergenic	3879040	3890113	11074	+	Sp25G_g00731	Sp25G_t00731	-63694	--	gnl|BL_ORD_ID|389066 sp|Q0WL81|RNL_ARATH tRNA ligase 1 OS=Arabidopsis thaliana OX=3702 GN=RNL PE=1 SV=1//0
Chr25	3838195	3838196	2	IP_peak_814	8.58569	Distal Intergenic	3879040	3890113	11074	+	Sp25G_g00731	Sp25G_t00731	-40844	--	gnl|BL_ORD_ID|389066 sp|Q0WL81|RNL_ARATH tRNA ligase 1 OS=Arabidopsis thaliana OX=3702 GN=RNL PE=1 SV=1//0
Chr25	3861357	3861358	2	IP_peak_815	3.7213	Distal Intergenic	3879040	3890113	11074	+	Sp25G_g00731	Sp25G_t00731	-17682	--	gnl|BL_ORD_ID|389066 sp|Q0WL81|RNL_ARATH tRNA ligase 1 OS=Arabidopsis thaliana OX=3702 GN=RNL PE=1 SV=1//0
Chr25	3941455	3941456	2	IP_peak_816	5.44131	Distal Intergenic	3972676	3975864	3189	+	Sp25G_g00733	Sp25G_t00733	-31220	--	gnl|BL_ORD_ID|110200 sp|O65399|E131_ARATH Glucan endo-1,3-beta-glucosidase 1 OS=Arabidopsis thaliana OX=3702 GN=At1g11820 PE=1 SV=3//9.1396e-42
Chr25	3952839	3952840	2	IP_peak_817	3.7213	Distal Intergenic	3972676	3975864	3189	+	Sp25G_g00733	Sp25G_t00733	-19836	--	gnl|BL_ORD_ID|110200 sp|O65399|E131_ARATH Glucan endo-1,3-beta-glucosidase 1 OS=Arabidopsis thaliana OX=3702 GN=At1g11820 PE=1 SV=3//9.1396e-42
Chr25	3964035	3964036	2	IP_peak_818	3.7213	Distal Intergenic	3972676	3975864	3189	+	Sp25G_g00733	Sp25G_t00733	-8640	--	gnl|BL_ORD_ID|110200 sp|O65399|E131_ARATH Glucan endo-1,3-beta-glucosidase 1 OS=Arabidopsis thaliana OX=3702 GN=At1g11820 PE=1 SV=3//9.1396e-42
Chr25	3971654	3971655	2	IP_peak_819	2.99122	Promoter (1-2kb)	3972676	3975864	3189	+	Sp25G_g00733	Sp25G_t00733	-1021	--	gnl|BL_ORD_ID|110200 sp|O65399|E131_ARATH Glucan endo-1,3-beta-glucosidase 1 OS=Arabidopsis thaliana OX=3702 GN=At1g11820 PE=1 SV=3//9.1396e-42
Chr25	4123770	4123771	2	IP_peak_820	4.50036	Distal Intergenic	4174700	4177614	2915	+	Sp25G_g00738	Sp25G_t00738	-50929	--	gnl|BL_ORD_ID|300580 sp|P57742|PFD5_ARATH Probable prefoldin subunit 5 OS=Arabidopsis thaliana OX=3702 GN=At5g23290 PE=2 SV=1//6.77941e-65
Chr25	4130965	4130966	2	IP_peak_821	4.06244	Distal Intergenic	4174700	4177614	2915	+	Sp25G_g00738	Sp25G_t00738	-43734	--	gnl|BL_ORD_ID|300580 sp|P57742|PFD5_ARATH Probable prefoldin subunit 5 OS=Arabidopsis thaliana OX=3702 GN=At5g23290 PE=2 SV=1//6.77941e-65
Chr25	4167618	4167619	2	IP_peak_822	2.99122	Distal Intergenic	4174700	4177614	2915	+	Sp25G_g00738	Sp25G_t00738	-7081	--	gnl|BL_ORD_ID|300580 sp|P57742|PFD5_ARATH Probable prefoldin subunit 5 OS=Arabidopsis thaliana OX=3702 GN=At5g23290 PE=2 SV=1//6.77941e-65
Chr25	4196572	4196573	2	IP_peak_823	3.44119	Distal Intergenic	4190951	4192890	1940	+	Sp25G_g00740	Sp25G_t00740	5621	--	gnl|BL_ORD_ID|366107 sp|P49690|RL23_ARATH 60S ribosomal protein L23 OS=Arabidopsis thaliana OX=3702 GN=RPL23A PE=2 SV=3//2.69365e-87
Chr25	4198692	4198693	2	IP_peak_824	3.28542	Distal Intergenic	4190951	4192890	1940	+	Sp25G_g00740	Sp25G_t00740	7741	--	gnl|BL_ORD_ID|366107 sp|P49690|RL23_ARATH 60S ribosomal protein L23 OS=Arabidopsis thaliana OX=3702 GN=RPL23A PE=2 SV=3//2.69365e-87
Chr25	4294225	4294226	2	IP_peak_825	4.27503	Downstream (2-3kb)	4296815	4299249	2435	-	Sp25G_g00748	Sp25G_t00748	5023	--	-//-
Chr25	4332579	4332580	2	IP_peak_826	2.31601	Distal Intergenic	4345465	4345755	291	+	Sp25G_g00750	Sp25G_t00750	-12885	--	gnl|BL_ORD_ID|270378 sp|Q6DFH9|NIP7_XENLA 60S ribosome subunit biogenesis protein NIP7 homolog OS=Xenopus laevis OX=8355 GN=nip7 PE=2 SV=1//5.3247e-17
Chr25	4398085	4398086	2	IP_peak_827	5.06919	Promoter (<=1kb)	4395821	4399072	3252	-	Sp25G_g00757	Sp25G_t00757	986	--	gnl|BL_ORD_ID|132284 sp|Q8VZY6|FIE2_MAIZE Polycomb group protein FIE2 OS=Zea mays OX=4577 GN=FIE2 PE=2 SV=1//0
Chr25	4419398	4419399	2	IP_peak_828	2.99122	Distal Intergenic	4424845	4429927	5083	-	Sp25G_g00758	Sp25G_t00758	10528	--	gnl|BL_ORD_ID|440174 sp|Q9LJR3|SPA3_ARATH Protein SPA1-RELATED 3 OS=Arabidopsis thaliana OX=3702 GN=SPA3 PE=1 SV=1//0
Chr25	4803926	4803927	2	IP_peak_829	80.4212	Distal Intergenic	4798790	4800684	1895	-	Sp25G_g00801	Sp25G_t00801	-3242	--	gnl|BL_ORD_ID|380875 sp|P60040|RL72_ARATH 60S ribosomal protein L7-2 OS=Arabidopsis thaliana OX=3702 GN=RPL7B PE=1 SV=1//2.47163e-131
Chr25	5218325	5218326	2	IP_peak_830	2.31601	Promoter (1-2kb)	5216972	5219190	2219	+	Sp25G_g00870	Sp25G_t00870	1353	--	gnl|BL_ORD_ID|501860 sp|O48850|VA725_ARATH Vesicle-associated membrane protein 725 OS=Arabidopsis thaliana OX=3702 GN=VAMP725 PE=2 SV=2//6.14185e-91
Chr26	445864	445865	2	IP_peak_831	45.8956	Promoter (1-2kb)	442017	447806	5790	-	Sp26G_g00097	Sp26G_t00097	1941	--	gnl|BL_ORD_ID|311983 sp|Q9FIX3|PP407_ARATH Pentatricopeptide repeat-containing protein At5g39710 OS=Arabidopsis thaliana OX=3702 GN=EMB2745 PE=2 SV=1//8.53123e-20
Chr26	538514	538515	2	IP_peak_832	38.9748	Promoter (<=1kb)	536593	538022	1430	-	Sp26G_g00118	Sp26G_t00118	-492	--	gnl|BL_ORD_ID|186817 sp|Q8LFC0|IDH1_ARATH Isocitrate dehydrogenase [NAD] regulatory subunit 1, mitochondrial OS=Arabidopsis thaliana OX=3702 GN=IDH1 PE=1 SV=2//0
Chr26	865483	865484	2	IP_peak_833	3.38663	Promoter (1-2kb)	864377	866649	2273	-	Sp26G_g00187	Sp26G_t00187	1165	--	gnl|BL_ORD_ID|49158 sp|Q84MA5|CAAT1_ARATH Cationic amino acid transporter 1 OS=Arabidopsis thaliana OX=3702 GN=CAT1 PE=1 SV=1//0
Chr26	1131387	1131388	2	IP_peak_834	10.6763	Distal Intergenic	1139976	1145064	5089	+	Sp26G_g00233	Sp26G_t00233	-8588	--	-//-
Chr26	1132702	1132703	2	IP_peak_835	5.11236	Distal Intergenic	1139976	1145064	5089	+	Sp26G_g00233	Sp26G_t00233	-7273	--	-//-
Chr26	1182373	1182374	2	IP_peak_836	3.18784	Distal Intergenic	1173289	1174062	774	+	Sp26G_g00239	Sp26G_t00239	9084	--	gnl|BL_ORD_ID|240239 sp|O22227|MIZ1_ARATH Protein MIZU-KUSSEI 1 OS=Arabidopsis thaliana OX=3702 GN=MIZ1 PE=1 SV=1//7.34909e-58
Chr26	1223064	1223065	2	IP_peak_837	5.32362	Distal Intergenic	1212460	1213343	884	-	Sp26G_g00243	Sp26G_t00243	-9721	--	gnl|BL_ORD_ID|239283 sp|Q9CA51|MIF1_ARATH Mini zinc finger protein 1 OS=Arabidopsis thaliana OX=3702 GN=MIF1 PE=1 SV=1//3.66615e-29
Chr26	1310924	1310925	2	IP_peak_838	2.78765	Promoter (2-3kb)	1309017	1313114	4098	-	Sp26G_g00254	Sp26G_t00254	2189	--	gnl|BL_ORD_ID|510641 sp|Q9FL08|WTR42_ARATH WAT1-related protein At5g40240 OS=Arabidopsis thaliana OX=3702 GN=At5g40240 PE=2 SV=1//1.67973e-58
Chr26	1355290	1355291	2	IP_peak_839	4.32444	Promoter (<=1kb)	1355575	1357245	1671	+	Sp26G_g00262	Sp26G_t00262	-284	--	gnl|BL_ORD_ID|348144 sp|Q9C8Y3|RGL1_ARATH DELLA protein RGL1 OS=Arabidopsis thaliana OX=3702 GN=RGL1 PE=1 SV=1//1.81885e-71
Chr26	1621062	1621063	2	IP_peak_840	4.40536	Intron (Sp26G_t00294/Sp26G_g00294, intron 6 of 6)	1620723	1624195	3473	-	Sp26G_g00294	Sp26G_t00294	3132	--	gnl|BL_ORD_ID|11876 sp|Q03489|AGL9_PETHY Agamous-like MADS-box protein AGL9 homolog OS=Petunia hybrida OX=4102 GN=FBP2 PE=1 SV=2//2.22817e-78
Chr26	1687376	1687377	2	IP_peak_841	4.24057	Distal Intergenic	1662218	1664461	2244	+	Sp26G_g00296	Sp26G_t00296	25158	--	gnl|BL_ORD_ID|446527 sp|Q93WI0|STR12_ARATH Rhodanese-like/PpiC domain-containing protein 12, chloroplastic OS=Arabidopsis thaliana OX=3702 GN=At5g19370 PE=1 SV=1//4.21702e-61
Chr26	1691257	1691258	2	IP_peak_842	5.55593	Distal Intergenic	1662218	1664461	2244	+	Sp26G_g00296	Sp26G_t00296	29039	--	gnl|BL_ORD_ID|446527 sp|Q93WI0|STR12_ARATH Rhodanese-like/PpiC domain-containing protein 12, chloroplastic OS=Arabidopsis thaliana OX=3702 GN=At5g19370 PE=1 SV=1//4.21702e-61
Chr26	1699574	1699575	2	IP_peak_843	5.32457	Distal Intergenic	1719186	1722180	2995	-	Sp26G_g00297	Sp26G_t00297	22605	--	gnl|BL_ORD_ID|217251 sp|P08548|LIN1_NYCCO LINE-1 reverse transcriptase homolog OS=Nycticebus coucang OX=9470 PE=3 SV=1//9.2331e-11
Chr26	1705796	1705797	2	IP_peak_844	2.99122	Distal Intergenic	1719186	1722180	2995	-	Sp26G_g00297	Sp26G_t00297	16383	--	gnl|BL_ORD_ID|217251 sp|P08548|LIN1_NYCCO LINE-1 reverse transcriptase homolog OS=Nycticebus coucang OX=9470 PE=3 SV=1//9.2331e-11
Chr26	1733584	1733585	2	IP_peak_845	9.7423	Distal Intergenic	1719186	1722180	2995	-	Sp26G_g00297	Sp26G_t00297	-11404	--	gnl|BL_ORD_ID|217251 sp|P08548|LIN1_NYCCO LINE-1 reverse transcriptase homolog OS=Nycticebus coucang OX=9470 PE=3 SV=1//9.2331e-11
Chr26	1807599	1807600	2	IP_peak_846	2.93794	Distal Intergenic	1719186	1722180	2995	-	Sp26G_g00297	Sp26G_t00297	-85419	--	gnl|BL_ORD_ID|217251 sp|P08548|LIN1_NYCCO LINE-1 reverse transcriptase homolog OS=Nycticebus coucang OX=9470 PE=3 SV=1//9.2331e-11
Chr26	1821589	1821590	2	IP_peak_847	2.98109	Distal Intergenic	1719186	1722180	2995	-	Sp26G_g00297	Sp26G_t00297	-99409	--	gnl|BL_ORD_ID|217251 sp|P08548|LIN1_NYCCO LINE-1 reverse transcriptase homolog OS=Nycticebus coucang OX=9470 PE=3 SV=1//9.2331e-11
Chr26	1823948	1823949	2	IP_peak_848	3.77886	Distal Intergenic	1719186	1722180	2995	-	Sp26G_g00297	Sp26G_t00297	-101768	--	gnl|BL_ORD_ID|217251 sp|P08548|LIN1_NYCCO LINE-1 reverse transcriptase homolog OS=Nycticebus coucang OX=9470 PE=3 SV=1//9.2331e-11
Chr26	1828005	1828006	2	IP_peak_849	8.76385	Distal Intergenic	1719186	1722180	2995	-	Sp26G_g00297	Sp26G_t00297	-105825	--	gnl|BL_ORD_ID|217251 sp|P08548|LIN1_NYCCO LINE-1 reverse transcriptase homolog OS=Nycticebus coucang OX=9470 PE=3 SV=1//9.2331e-11
Chr26	1853694	1853695	2	IP_peak_850	4.71594	Distal Intergenic	1935540	1938245	2706	-	Sp26G_g00298	Sp26G_t00298	84550	--	gnl|BL_ORD_ID|311522 sp|Q9ZQ74|PP146_ARATH Pentatricopeptide repeat-containing protein At2g03380, mitochondrial OS=Arabidopsis thaliana OX=3702 GN=PCMP-E47 PE=3 SV=1//9.89535e-07
Chr26	1857772	1857773	2	IP_peak_851	10.8447	Distal Intergenic	1935540	1938245	2706	-	Sp26G_g00298	Sp26G_t00298	80472	--	gnl|BL_ORD_ID|311522 sp|Q9ZQ74|PP146_ARATH Pentatricopeptide repeat-containing protein At2g03380, mitochondrial OS=Arabidopsis thaliana OX=3702 GN=PCMP-E47 PE=3 SV=1//9.89535e-07
Chr26	1863432	1863433	2	IP_peak_852	4.83329	Distal Intergenic	1935540	1938245	2706	-	Sp26G_g00298	Sp26G_t00298	74812	--	gnl|BL_ORD_ID|311522 sp|Q9ZQ74|PP146_ARATH Pentatricopeptide repeat-containing protein At2g03380, mitochondrial OS=Arabidopsis thaliana OX=3702 GN=PCMP-E47 PE=3 SV=1//9.89535e-07
Chr26	1960117	1960118	2	IP_peak_853	3.09714	Distal Intergenic	1963746	1964063	318	+	Sp26G_g00301	Sp26G_t00301	-3628	--	gnl|BL_ORD_ID|154702 sp|Q8LGN0|GLR27_ARATH Glutamate receptor 2.7 OS=Arabidopsis thaliana OX=3702 GN=GLR2.7 PE=2 SV=3//4.63102e-11
Chr26	2123214	2123215	2	IP_peak_854	32.7898	Distal Intergenic	2117426	2120138	2713	-	Sp26G_g00315	Sp26G_t00315	-3076	--	gnl|BL_ORD_ID|230912 sp|Q9FHK9|MD26B_ARATH Probable mediator of RNA polymerase II transcription subunit 26b OS=Arabidopsis thaliana OX=3702 GN=MED26B PE=2 SV=1//5.27338e-84
Chr26	2180361	2180362	2	IP_peak_855	2.37277	Promoter (2-3kb)	2176689	2178062	1374	-	Sp26G_g00322	Sp26G_t00322	-2299	--	gnl|BL_ORD_ID|104579 sp|Q84JC2|DOGL4_ARATH Protein DOG1-like 4 OS=Arabidopsis thaliana OX=3702 GN=DOGL4 PE=2 SV=1//7.05039e-20
Chr26	2183559	2183560	2	IP_peak_856	3.746	Promoter (1-2kb)	2181290	2185184	3895	-	Sp26G_g00323	Sp26G_t00323	1624	--	gnl|BL_ORD_ID|348058 sp|Q7XA39|RGA4_SOLBU Putative disease resistance protein RGA4 OS=Solanum bulbocastanum OX=147425 GN=RGA4 PE=2 SV=1//9.38802e-123
Chr26	2255928	2255929	2	IP_peak_857	2.49082	Promoter (<=1kb)	2254808	2255673	866	-	Sp26G_g00332	Sp26G_t00332	-255	--	gnl|BL_ORD_ID|355001 sp|Q9M9U9|RKD1_ARATH Protein RKD1 OS=Arabidopsis thaliana OX=3702 GN=RKD1 PE=3 SV=1//4.48964e-44
Chr26	2372548	2372549	2	IP_peak_858	7.22599	Distal Intergenic	2379319	2380294	976	-	Sp26G_g00353	Sp26G_t00353	7745	--	gnl|BL_ORD_ID|260452 sp|Q9FY93|NAC83_ARATH NAC domain-containing protein 83 OS=Arabidopsis thaliana OX=3702 GN=NAC083 PE=1 SV=1//9.3607e-34
Chr26	2428903	2428904	2	IP_peak_859	2.52157	Distal Intergenic	2423425	2425455	2031	-	Sp26G_g00360	Sp26G_t00360	-3448	--	gnl|BL_ORD_ID|286471 sp|Q8LAH7|OPR1_ARATH 12-oxophytodienoate reductase 1 OS=Arabidopsis thaliana OX=3702 GN=OPR1 PE=1 SV=2//0
Chr26	2468768	2468769	2	IP_peak_860	3.26905	Promoter (1-2kb)	2470164	2472540	2377	+	Sp26G_g00368	Sp26G_t00368	-1395	--	gnl|BL_ORD_ID|391484 sp|Q55FA4|RPA43_DICDI Probable DNA-directed RNA polymerase I subunit RPA43 OS=Dictyostelium discoideum OX=44689 GN=rpa43 PE=2 SV=1//1.04694e-10
Chr26	2537198	2537199	2	IP_peak_861	2.99122	Promoter (<=1kb)	2537116	2538136	1021	+	Sp26G_g00380	Sp26G_t00380	82	--	gnl|BL_ORD_ID|48677 sp|O48786|C734A_ARATH Cytochrome P450 734A1 OS=Arabidopsis thaliana OX=3702 GN=CYP734A1 PE=2 SV=1//5.58813e-50
Chr26	3264077	3264078	2	IP_peak_862	2.95904	Promoter (<=1kb)	3264952	3268678	3727	+	Sp26G_g00544	Sp26G_t00544	-874	--	gnl|BL_ORD_ID|341880 sp|Q84L30|RD23D_ARATH Ubiquitin receptor RAD23d OS=Arabidopsis thaliana OX=3702 GN=RAD23D PE=1 SV=2//1.73472e-142
Chr26	3377128	3377129	2	IP_peak_863	2.61974	Promoter (2-3kb)	3374546	3380478	5933	+	Sp26G_g00566	Sp26G_t00566	2582	--	gnl|BL_ORD_ID|3967 sp|Q1PEH6|AB3A_ARATH ABC transporter A family member 3 OS=Arabidopsis thaliana OX=3702 GN=ABCA3 PE=2 SV=3//0
Chr26	3500889	3500890	2	IP_peak_864	31.5265	Promoter (<=1kb)	3500181	3500811	631	+	Sp26G_g00595	Sp26G_t00595	708	--	-//-
Chr26	3504647	3504648	2	IP_peak_865	3.20671	Promoter (<=1kb)	3503659	3507272	3614	+	Sp26G_g00597	Sp26G_t00597	988	--	gnl|BL_ORD_ID|263818 sp|Q0WPE9|NAT7_ARATH Nucleobase-ascorbate transporter 7 OS=Arabidopsis thaliana OX=3702 GN=NAT7 PE=2 SV=2//5.0301e-18
Chr26	3687166	3687167	2	IP_peak_866	3.16988	Promoter (<=1kb)	3685842	3687022	1181	-	Sp26G_g00628	Sp26G_t00628	-144	--	gnl|BL_ORD_ID|303251 sp|F4I274|PHL8_ARATH Myb family transcription factor PHL8 OS=Arabidopsis thaliana OX=3702 GN=PHL8 PE=2 SV=1//4.70471e-68
Chr26	3691197	3691198	2	IP_peak_867	3.02841	Promoter (1-2kb)	3689185	3690144	960	-	Sp26G_g00629	Sp26G_t00629	-1053	--	gnl|BL_ORD_ID|250988 sp|Q84X53|MTEF1_ARATH Transcription termination factor MTEF1, chloroplastic OS=Arabidopsis thaliana OX=3702 GN=MTERF1 PE=2 SV=2//1.22272e-100
Chr26	4099921	4099922	2	IP_peak_868	2.89557	Promoter (<=1kb)	4099073	4100550	1478	-	Sp26G_g00739	Sp26G_t00739	628	--	gnl|BL_ORD_ID|304093 sp|Q9C6S5|PHSB_ARATH Probable polyamine transporter At1g31830 OS=Arabidopsis thaliana OX=3702 GN=At1g31830 PE=2 SV=1//1.71336e-166
Chr26	4674131	4674132	2	IP_peak_869	3.36033	Promoter (<=1kb)	4674227	4676024	1798	+	Sp26G_g00881	Sp26G_t00881	-95	--	gnl|BL_ORD_ID|308310 sp|Q93Z25|PLY22_ARATH Probable pectate lyase 22 OS=Arabidopsis thaliana OX=3702 GN=At5g63180 PE=2 SV=1//0
Chr26	4675598	4675599	2	IP_peak_870	3.24415	Promoter (1-2kb)	4674227	4676024	1798	+	Sp26G_g00881	Sp26G_t00881	1371	--	gnl|BL_ORD_ID|308310 sp|Q93Z25|PLY22_ARATH Probable pectate lyase 22 OS=Arabidopsis thaliana OX=3702 GN=At5g63180 PE=2 SV=1//0
Chr26	4719213	4719214	2	IP_peak_871	4.58817	Distal Intergenic	4711575	4714532	2958	-	Sp26G_g00889	Sp26G_t00889	-4681	--	gnl|BL_ORD_ID|191398 sp|P54970|ILL2_ARATH IAA-amino acid hydrolase ILR1-like 2 OS=Arabidopsis thaliana OX=3702 GN=ILL2 PE=1 SV=2//4.32153e-121
Chr27	389057	389058	2	IP_peak_872	3.04873	Promoter (1-2kb)	388436	390087	1652	-	Sp27G_g00106	Sp27G_t00106	1029	--	gnl|BL_ORD_ID|12595 sp|Q54NS9|AIFA_DICDI Apoptosis-inducing factor homolog A OS=Dictyostelium discoideum OX=44689 GN=aifA PE=3 SV=1//2.32475e-31
Chr27	450576	450577	2	IP_peak_873	2.45683	Promoter (<=1kb)	446840	450245	3406	-	Sp27G_g00122	Sp27G_t00122	-331	--	gnl|BL_ORD_ID|449018 sp|O82175|SUVH5_ARATH Histone-lysine N-methyltransferase, H3 lysine-9 specific SUVH5 OS=Arabidopsis thaliana OX=3702 GN=SUVH5 PE=1 SV=1//0
Chr27	767629	767630	2	IP_peak_874	2.6367	Promoter (1-2kb)	765940	768331	2392	+	Sp27G_g00211	Sp27G_t00211	1689	--	gnl|BL_ORD_ID|324295 sp|Q5XF09|PT311_ARATH Probable sugar phosphate/phosphate translocator At3g11320 OS=Arabidopsis thaliana OX=3702 GN=At3g11320 PE=2 SV=1//6.63723e-152
Chr27	1026879	1026880	2	IP_peak_875	6.53666	Promoter (<=1kb)	1025575	1027065	1491	-	Sp27G_g00274	Sp27G_t00274	185	--	gnl|BL_ORD_ID|28723 sp|Q9FLD5|ASD_ARATH AAA-ATPase ASD, mitochondrial OS=Arabidopsis thaliana OX=3702 GN=AATP1 PE=1 SV=1//4.52999e-176
Chr27	1154471	1154472	2	IP_peak_876	39.6207	Promoter (1-2kb)	1150021	1153166	3146	-	Sp27G_g00305	Sp27G_t00305	-1305	--	gnl|BL_ORD_ID|124287 sp|Q9FL76|EXP24_ARATH Expansin-A24 OS=Arabidopsis thaliana OX=3702 GN=EXPA24 PE=2 SV=2//7.42196e-33
Chr27	1292672	1292673	2	IP_peak_877	36.2018	Promoter (1-2kb)	1293985	1295306	1322	+	Sp27G_g00336	Sp27G_t00336	-1312	--	gnl|BL_ORD_ID|443127 sp|Q39224|SRG1_ARATH Protein SRG1 OS=Arabidopsis thaliana OX=3702 GN=SRG1 PE=2 SV=1//3.90409e-94
Chr27	1293249	1293250	2	IP_peak_878	69.2038	Promoter (<=1kb)	1293985	1295306	1322	+	Sp27G_g00336	Sp27G_t00336	-735	--	gnl|BL_ORD_ID|443127 sp|Q39224|SRG1_ARATH Protein SRG1 OS=Arabidopsis thaliana OX=3702 GN=SRG1 PE=2 SV=1//3.90409e-94
Chr27	1306102	1306103	2	IP_peak_879	5.55593	Promoter (<=1kb)	1301691	1306642	4952	-	Sp27G_g00338	Sp27G_t00338	539	--	gnl|BL_ORD_ID|148808 sp|Q8GWW8|GFA2_ARATH Chaperone protein dnaJ GFA2, mitochondrial OS=Arabidopsis thaliana OX=3702 GN=GFA2 PE=2 SV=1//5.03301e-157
Chr27	1647679	1647680	2	IP_peak_880	3.06293	Promoter (2-3kb)	1645062	1648853	3792	+	Sp27G_g00398	Sp27G_t00398	2617	--	gnl|BL_ORD_ID|18551 sp|Q8H1U4|APC5_ARATH Anaphase-promoting complex subunit 5 OS=Arabidopsis thaliana OX=3702 GN=APC5 PE=1 SV=1//0
Chr27	1730235	1730236	2	IP_peak_881	4.50036	Distal Intergenic	1715992	1718886	2895	+	Sp27G_g00411	Sp27G_t00411	14243	--	gnl|BL_ORD_ID|48666 sp|Q6F4F5|C724B_ORYSJ Cytochrome P450 724B1 OS=Oryza sativa subsp. japonica OX=39947 GN=CYP724B1 PE=1 SV=1//3.06176e-31
Chr27	2139815	2139816	2	IP_peak_882	2.31654	Promoter (<=1kb)	2139697	2140020	324	-	Sp27G_g00447	Sp27G_t00447	204	--	-//-
Chr27	2311998	2311999	2	IP_peak_883	2.30226	Downstream (2-3kb)	2314784	2315335	552	-	Sp27G_g00473	Sp27G_t00473	3336	--	gnl|BL_ORD_ID|427189 sp|O65695|SAU50_ARATH Auxin-responsive protein SAUR50 OS=Arabidopsis thaliana OX=3702 GN=SAUR50 PE=1 SV=1//8.78211e-13
Chr27	2357559	2357560	2	IP_peak_884	3.57505	Distal Intergenic	2351836	2352546	711	-	Sp27G_g00477	Sp27G_t00477	-5013	--	gnl|BL_ORD_ID|271417 sp|Q02921|NO93_SOYBN Early nodulin-93 OS=Glycine max OX=3847 PE=2 SV=1//8.89764e-23
Chr27	2367712	2367713	2	IP_peak_885	3.34098	Distal Intergenic	2379863	2382482	2620	+	Sp27G_g00478	Sp27G_t00478	-12150	--	-//-
Chr27	2406022	2406023	2	IP_peak_886	2.31601	Promoter (1-2kb)	2404095	2407038	2944	+	Sp27G_g00480	Sp27G_t00480	1927	--	gnl|BL_ORD_ID|78021 sp|Q9ASQ5|CRCK3_ARATH Calmodulin-binding receptor-like cytoplasmic kinase 3 OS=Arabidopsis thaliana OX=3702 GN=CRCK3 PE=2 SV=1//4.81516e-157
Chr27	2628369	2628370	2	IP_peak_887	2.7542	Distal Intergenic	2638980	2639303	324	-	Sp27G_g00501	Sp27G_t00501	10933	--	-//-
Chr27	2680193	2680194	2	IP_peak_888	2.43234	Promoter (<=1kb)	2680734	2682176	1443	+	Sp27G_g00503	Sp27G_t00503	-540	--	gnl|BL_ORD_ID|505436 sp|Q9ZUA5|VIT1_ARATH Vacuolar iron transporter 1 OS=Arabidopsis thaliana OX=3702 GN=VIT1 PE=2 SV=1//1.19632e-104
Chr27	2685049	2685050	2	IP_peak_889	2.30552	Distal Intergenic	2680734	2682176	1443	+	Sp27G_g00503	Sp27G_t00503	4315	--	gnl|BL_ORD_ID|505436 sp|Q9ZUA5|VIT1_ARATH Vacuolar iron transporter 1 OS=Arabidopsis thaliana OX=3702 GN=VIT1 PE=2 SV=1//1.19632e-104
Chr27	2725429	2725430	2	IP_peak_890a	19.9845	Distal Intergenic	2700048	2702642	2595	+	Sp27G_g00504	Sp27G_t00504	25381	--	gnl|BL_ORD_ID|271817 sp|P41777|NOLC1_RAT Nucleolar and coiled-body phosphoprotein 1 OS=Rattus norvegicus OX=10116 GN=Nolc1 PE=1 SV=2//1.36611e-15
Chr27	2725765	2725766	2	IP_peak_890b	4.05926	Distal Intergenic	2700048	2702642	2595	+	Sp27G_g00504	Sp27G_t00504	25717	--	gnl|BL_ORD_ID|271817 sp|P41777|NOLC1_RAT Nucleolar and coiled-body phosphoprotein 1 OS=Rattus norvegicus OX=10116 GN=Nolc1 PE=1 SV=2//1.36611e-15
Chr27	2733016	2733017	2	IP_peak_891	3.90449	Distal Intergenic	2700048	2702642	2595	+	Sp27G_g00504	Sp27G_t00504	32968	--	gnl|BL_ORD_ID|271817 sp|P41777|NOLC1_RAT Nucleolar and coiled-body phosphoprotein 1 OS=Rattus norvegicus OX=10116 GN=Nolc1 PE=1 SV=2//1.36611e-15
Chr27	2782792	2782793	2	IP_peak_892	9.57904	Distal Intergenic	2700048	2702642	2595	+	Sp27G_g00504	Sp27G_t00504	82744	--	gnl|BL_ORD_ID|271817 sp|P41777|NOLC1_RAT Nucleolar and coiled-body phosphoprotein 1 OS=Rattus norvegicus OX=10116 GN=Nolc1 PE=1 SV=2//1.36611e-15
Chr27	2797977	2797978	2	IP_peak_893	4.08398	Distal Intergenic	2700048	2702642	2595	+	Sp27G_g00504	Sp27G_t00504	97929	--	gnl|BL_ORD_ID|271817 sp|P41777|NOLC1_RAT Nucleolar and coiled-body phosphoprotein 1 OS=Rattus norvegicus OX=10116 GN=Nolc1 PE=1 SV=2//1.36611e-15
Chr27	2808950	2808951	2	IP_peak_894	14.6408	Distal Intergenic	2700048	2702642	2595	+	Sp27G_g00504	Sp27G_t00504	108902	--	gnl|BL_ORD_ID|271817 sp|P41777|NOLC1_RAT Nucleolar and coiled-body phosphoprotein 1 OS=Rattus norvegicus OX=10116 GN=Nolc1 PE=1 SV=2//1.36611e-15
Chr27	2811616	2811617	2	IP_peak_895	15.5824	Distal Intergenic	2700048	2702642	2595	+	Sp27G_g00504	Sp27G_t00504	111568	--	gnl|BL_ORD_ID|271817 sp|P41777|NOLC1_RAT Nucleolar and coiled-body phosphoprotein 1 OS=Rattus norvegicus OX=10116 GN=Nolc1 PE=1 SV=2//1.36611e-15
Chr27	2884003	2884004	2	IP_peak_896	2.31601	Distal Intergenic	2966033	2971270	5238	+	Sp27G_g00505	Sp27G_t00505	-82029	--	gnl|BL_ORD_ID|246110 sp|Q5ZCI1|MPK10_ORYSJ Mitogen-activated protein kinase 10 OS=Oryza sativa subsp. japonica OX=39947 GN=MPK10 PE=2 SV=2//0
Chr27	2901487	2901488	2	IP_peak_897	13.2412	Distal Intergenic	2966033	2971270	5238	+	Sp27G_g00505	Sp27G_t00505	-64545	--	gnl|BL_ORD_ID|246110 sp|Q5ZCI1|MPK10_ORYSJ Mitogen-activated protein kinase 10 OS=Oryza sativa subsp. japonica OX=39947 GN=MPK10 PE=2 SV=2//0
Chr27	2902272	2902273	2	IP_peak_898	11.267	Distal Intergenic	2966033	2971270	5238	+	Sp27G_g00505	Sp27G_t00505	-63760	--	gnl|BL_ORD_ID|246110 sp|Q5ZCI1|MPK10_ORYSJ Mitogen-activated protein kinase 10 OS=Oryza sativa subsp. japonica OX=39947 GN=MPK10 PE=2 SV=2//0
Chr27	2920952	2920953	2	IP_peak_899a	2.47889	Distal Intergenic	2966033	2971270	5238	+	Sp27G_g00505	Sp27G_t00505	-45080	--	gnl|BL_ORD_ID|246110 sp|Q5ZCI1|MPK10_ORYSJ Mitogen-activated protein kinase 10 OS=Oryza sativa subsp. japonica OX=39947 GN=MPK10 PE=2 SV=2//0
Chr27	2921133	2921134	2	IP_peak_899b	2.5439	Distal Intergenic	2966033	2971270	5238	+	Sp27G_g00505	Sp27G_t00505	-44899	--	gnl|BL_ORD_ID|246110 sp|Q5ZCI1|MPK10_ORYSJ Mitogen-activated protein kinase 10 OS=Oryza sativa subsp. japonica OX=39947 GN=MPK10 PE=2 SV=2//0
Chr27	2935009	2935010	2	IP_peak_900	3.48269	Distal Intergenic	2966033	2971270	5238	+	Sp27G_g00505	Sp27G_t00505	-31023	--	gnl|BL_ORD_ID|246110 sp|Q5ZCI1|MPK10_ORYSJ Mitogen-activated protein kinase 10 OS=Oryza sativa subsp. japonica OX=39947 GN=MPK10 PE=2 SV=2//0
Chr27	2961788	2961789	2	IP_peak_901	2.31601	Distal Intergenic	2966033	2971270	5238	+	Sp27G_g00505	Sp27G_t00505	-4244	--	gnl|BL_ORD_ID|246110 sp|Q5ZCI1|MPK10_ORYSJ Mitogen-activated protein kinase 10 OS=Oryza sativa subsp. japonica OX=39947 GN=MPK10 PE=2 SV=2//0
Chr27	2984319	2984320	2	IP_peak_902	4.50322	Distal Intergenic	2974619	2978747	4129	-	Sp27G_g00506	Sp27G_t00506	-5572	--	gnl|BL_ORD_ID|28818 sp|Q9ZUM9|ASHR2_ARATH Histone-lysine N-methyltransferase ASHR2 OS=Arabidopsis thaliana OX=3702 GN=ASHR2 PE=2 SV=3//1.74003e-56
Chr27	3051387	3051388	2	IP_peak_903	2.79809	Distal Intergenic	3044925	3049129	4205	+	Sp27G_g00512	Sp27G_t00512	6462	--	gnl|BL_ORD_ID|310804 sp|P10978|POLX_TOBAC Retrovirus-related Pol polyprotein from transposon TNT 1-94 OS=Nicotiana tabacum OX=4097 PE=2 SV=1//0
Chr27	3064333	3064334	2	IP_peak_904	3.28542	Promoter (1-2kb)	3062676	3063787	1112	+	Sp27G_g00513	Sp27G_t00513	1657	--	-//-
Chr27	3091594	3091595	2	IP_peak_905	5.18181	Distal Intergenic	3083130	3083995	866	+	Sp27G_g00514	Sp27G_t00514	8464	--	gnl|BL_ORD_ID|31045 sp|Q940J1|ATB16_ARATH Homeobox-leucine zipper protein ATHB-16 OS=Arabidopsis thaliana OX=3702 GN=ATHB-16 PE=2 SV=2//8.01968e-37
Chr27	3413646	3413647	2	IP_peak_906	3.30538	Exon (Sp27G_t00551/Sp27G_g00551, exon 28 of 32)	3407878	3414663	6786	+	Sp27G_g00551	Sp27G_t00551	5768	--	gnl|BL_ORD_ID|4673 sp|Q9LU41|ACA9_ARATH Calcium-transporting ATPase 9, plasma membrane-type OS=Arabidopsis thaliana OX=3702 GN=ACA9 PE=2 SV=2//0
Chr27	4139896	4139897	2	IP_peak_907	3.82487	Promoter (<=1kb)	4138969	4140390	1422	-	Sp27G_g00672	Sp27G_t00672	493	--	-//-
Chr27	4553617	4553618	2	IP_peak_908	2.49999	Promoter (<=1kb)	4552417	4553533	1117	-	Sp27G_g00785	Sp27G_t00785	-84	--	gnl|BL_ORD_ID|160836 sp|Q6AWY8|GRF1_ORYSJ Growth-regulating factor 1 OS=Oryza sativa subsp. japonica OX=39947 GN=GRF1 PE=3 SV=1//2.12909e-44
Chr27	4582289	4582290	2	IP_peak_909	8.98805	Promoter (2-3kb)	4577353	4579294	1942	-	Sp27G_g00792	Sp27G_t00792	-2995	--	gnl|BL_ORD_ID|149548 sp|Q93VH6|GIF3_ARATH GRF1-interacting factor 3 OS=Arabidopsis thaliana OX=3702 GN=GIF3 PE=1 SV=1//4.7779e-32
Chr27	4882059	4882060	2	IP_peak_910	2.83095	Promoter (1-2kb)	4880745	4887672	6928	+	Sp27G_g00873	Sp27G_t00873	1314	--	gnl|BL_ORD_ID|46968 sp|Q9SJF0|BSL2_ARATH Serine/threonine-protein phosphatase BSL2 OS=Arabidopsis thaliana OX=3702 GN=BSL2 PE=1 SV=2//0
Chr28	179840	179841	2	IP_peak_911	30.0639	Promoter (<=1kb)	178896	182896	4001	+	Sp28G_g00024	Sp28G_t00024	944	--	gnl|BL_ORD_ID|263804 sp|Q9SHZ3|NAT1_ARATH Nucleobase-ascorbate transporter 1 OS=Arabidopsis thaliana OX=3702 GN=NAT1 PE=2 SV=1//0
Chr28	602337	602338	2	IP_peak_912	2.74529	Promoter (<=1kb)	602244	605665	3422	+	Sp28G_g00145	Sp28G_t00145	93	--	gnl|BL_ORD_ID|313437 sp|Q84XU2|PPP5_ARATH Serine/threonine-protein phosphatase 5 OS=Arabidopsis thaliana OX=3702 GN=PAPP5 PE=1 SV=1//0
Chr28	891891	891892	2	IP_peak_913	7.65001	Promoter (1-2kb)	888346	890477	2132	-	Sp28G_g00220	Sp28G_t00220	-1414	--	gnl|BL_ORD_ID|31045 sp|Q940J1|ATB16_ARATH Homeobox-leucine zipper protein ATHB-16 OS=Arabidopsis thaliana OX=3702 GN=ATHB-16 PE=2 SV=2//5.39692e-62
Chr28	1074503	1074504	2	IP_peak_914	5.54956	Distal Intergenic	1077591	1081854	4264	+	Sp28G_g00274	Sp28G_t00274	-3087	--	gnl|BL_ORD_ID|269634 sp|P08509|NIA2_TOBAC Nitrate reductase [NADH] 2 OS=Nicotiana tabacum OX=4097 GN=NIA2 PE=2 SV=2//0
Chr28	1305633	1305634	2	IP_peak_915	3.36431	Promoter (1-2kb)	1303199	1304477	1279	-	Sp28G_g00329	Sp28G_t00329	-1156	--	-//-
Chr28	1840136	1840137	2	IP_peak_916	13.2242	Distal Intergenic	1843866	1847866	4001	+	Sp28G_g00464	Sp28G_t00464	-3729	--	gnl|BL_ORD_ID|426940 sp|Q9NQZ2|SAS10_HUMAN Something about silencing protein 10 OS=Homo sapiens OX=9606 GN=UTP3 PE=1 SV=1//6.83602e-09
Chr28	2043667	2043668	2	IP_peak_917	2.82739	Distal Intergenic	2047203	2048554	1352	+	Sp28G_g00503	Sp28G_t00503	-3535	--	gnl|BL_ORD_ID|189911 sp|P52581|IFRH_LUPAL Isoflavone reductase homolog OS=Lupinus albus OX=3870 PE=2 SV=1//2.68479e-151
Chr28	2095073	2095074	2	IP_peak_918	57.1189	Promoter (1-2kb)	2093473	2095637	2165	+	Sp28G_g00512	Sp28G_t00512	1600	--	gnl|BL_ORD_ID|201482 sp|Q9C616|KAN2_ARATH Probable transcription factor KAN2 OS=Arabidopsis thaliana OX=3702 GN=KAN2 PE=2 SV=1//1.96569e-08
Chr28	2108295	2108296	2	IP_peak_919	2.99122	Promoter (2-3kb)	2099155	2105579	6425	-	Sp28G_g00513	Sp28G_t00513	-2716	--	gnl|BL_ORD_ID|230138 sp|O55236|MCE1_MOUSE mRNA-capping enzyme OS=Mus musculus OX=10090 GN=Rngtt PE=1 SV=1//6.00591e-83
Chr28	2299989	2299990	2	IP_peak_920	3.7213	Distal Intergenic	2319195	2321585	2391	-	Sp28G_g00548	Sp28G_t00548	21595	--	gnl|BL_ORD_ID|458036 sp|P93654|SYP22_ARATH Syntaxin-22 OS=Arabidopsis thaliana OX=3702 GN=SYP22 PE=1 SV=1//2.86513e-74
Chr28	2386479	2386480	2	IP_peak_921	4.7578	Distal Intergenic	2391382	2393941	2560	+	Sp28G_g00559	Sp28G_t00559	-4902	--	gnl|BL_ORD_ID|259105 sp|Q9C7U7|MYB20_ARATH Transcription factor MYB20 OS=Arabidopsis thaliana OX=3702 GN=MYB20 PE=2 SV=1//1.25425e-62
Chr28	2666068	2666069	2	IP_peak_922	3.7213	Distal Intergenic	2673060	2674414	1355	+	Sp28G_g00596	Sp28G_t00596	-6991	--	-//-
Chr28	2770968	2770969	2	IP_peak_923	4.27651	Promoter (1-2kb)	2769376	2771785	2410	+	Sp28G_g00609	Sp28G_t00609	1592	--	gnl|BL_ORD_ID|466680 sp|Q9MAH8|TCP3_ARATH Transcription factor TCP3 OS=Arabidopsis thaliana OX=3702 GN=TCP3 PE=1 SV=1//2.95246e-50
Chr28	2997257	2997258	2	IP_peak_924	2.99122	Promoter (1-2kb)	2998536	3001771	3236	+	Sp28G_g00638	Sp28G_t00638	-1278	--	gnl|BL_ORD_ID|555120 sp|A8X2R2|ZFPL1_CAEBR Zinc finger protein-like 1 homolog OS=Caenorhabditis briggsae OX=6238 GN=CBG06644 PE=3 SV=1//4.78683e-25
Chr28	3237479	3237480	2	IP_peak_925	103.907	Promoter (<=1kb)	3237367	3237527	161	-	Sp28G_g00663	Sp28G_t00663	47	--	gnl|BL_ORD_ID|397972 sp|Q0ZIY0|RR3_VITVI 30S ribosomal protein S3, chloroplastic OS=Vitis vinifera OX=29760 GN=rps3 PE=3 SV=1//2.4195e-27
Chr28	3247852	3247853	2	IP_peak_926	2.31601	Distal Intergenic	3237367	3237527	161	-	Sp28G_g00663	Sp28G_t00663	-10325	--	gnl|BL_ORD_ID|397972 sp|Q0ZIY0|RR3_VITVI 30S ribosomal protein S3, chloroplastic OS=Vitis vinifera OX=29760 GN=rps3 PE=3 SV=1//2.4195e-27
Chr28	3248600	3248601	2	IP_peak_927	2.31601	Distal Intergenic	3237367	3237527	161	-	Sp28G_g00663	Sp28G_t00663	-11073	--	gnl|BL_ORD_ID|397972 sp|Q0ZIY0|RR3_VITVI 30S ribosomal protein S3, chloroplastic OS=Vitis vinifera OX=29760 GN=rps3 PE=3 SV=1//2.4195e-27
Chr28	3305612	3305613	2	IP_peak_928	3.49494	Downstream (<1kb)	3306525	3309159	2635	-	Sp28G_g00665	Sp28G_t00665	3546	--	-//-
Chr28	3519229	3519230	2	IP_peak_929	4.18828	Distal Intergenic	3524263	3525779	1517	-	Sp28G_g00688	Sp28G_t00688	6549	--	gnl|BL_ORD_ID|270345 sp|Q8LFP7|NIP12_ARATH Aquaporin NIP1-2 OS=Arabidopsis thaliana OX=3702 GN=NIP1-2 PE=2 SV=2//9.06146e-124
Chr28	4364162	4364163	2	IP_peak_930	2.91715	Promoter (<=1kb)	4364080	4367062	2983	+	Sp28G_g00833	Sp28G_t00833	82	--	gnl|BL_ORD_ID|29212 sp|Q00624|ASOL_BRANA L-ascorbate oxidase homolog OS=Brassica napus OX=3708 GN=Bp10 PE=2 SV=1//0
Chr28	4390875	4390876	2	IP_peak_931	2.75229	Promoter (<=1kb)	4390382	4391098	717	-	Sp28G_g00840	Sp28G_t00840	222	--	-//-
Chr28	4465911	4465912	2	IP_peak_932	2.63341	Promoter (<=1kb)	4466055	4467873	1819	+	Sp28G_g00864	Sp28G_t00864	-143	--	gnl|BL_ORD_ID|78543 sp|Q9SVL6|CRPM2_ARATH Cold-regulated 413 plasma membrane protein 2 OS=Arabidopsis thaliana OX=3702 GN=COR413PM2 PE=2 SV=1//4.27889e-75
Chr28	4518173	4518174	2	IP_peak_933	4.7779	Promoter (<=1kb)	4518505	4520434	1930	+	Sp28G_g00885	Sp28G_t00885	-331	--	gnl|BL_ORD_ID|263991 sp|Q8GWK6|NC104_ARATH NAC domain-containing protein 104 OS=Arabidopsis thaliana OX=3702 GN=NAC104 PE=2 SV=1//1.32093e-41
Chr29	651768	651769	2	IP_peak_934	2.93583	Exon (Sp29G_t00103/Sp29G_g00103, exon 5 of 6)	648549	652374	3826	+	Sp29G_g00103	Sp29G_t00103	3219	--	gnl|BL_ORD_ID|340937 sp|Q9LEB3|RBP47_NICPL Polyadenylate-binding protein RBP47 OS=Nicotiana plumbaginifolia OX=4092 GN=RBP47 PE=1 SV=1//2.6494e-145
Chr29	888563	888564	2	IP_peak_935	4.33834	Distal Intergenic	892135	896569	4435	-	Sp29G_g00130	Sp29G_t00130	8005	--	gnl|BL_ORD_ID|553287 sp|P14381|YTX2_XENLA Transposon TX1 uncharacterized 149 kDa protein OS=Xenopus laevis OX=8355 PE=4 SV=1//1.67274e-24
Chr29	985876	985877	2	IP_peak_936	63.1416	Promoter (<=1kb)	979226	985857	6632	-	Sp29G_g00137	Sp29G_t00137	-19	--	gnl|BL_ORD_ID|438726 sp|O64645|SOC1_ARATH MADS-box protein SOC1 OS=Arabidopsis thaliana OX=3702 GN=SOC1 PE=1 SV=1//1.04343e-77
Chr29	1001989	1001990	2	IP_peak_937	2.99122	Promoter (<=1kb)	999558	1002113	2556	-	Sp29G_g00138	Sp29G_t00138	123	--	gnl|BL_ORD_ID|28964 sp|A8IXB8|ASNA2_CHLRE ATPase ARSA2 OS=Chlamydomonas reinhardtii OX=3055 GN=ARSA2 PE=1 SV=2//2.31978e-129
Chr29	1106053	1106054	2	IP_peak_938	2.79809	Distal Intergenic	1116774	1117871	1098	+	Sp29G_g00142	Sp29G_t00142	-10720	--	-//-
Chr29	1178917	1178918	2	IP_peak_939	4.61753	Distal Intergenic	1171264	1174897	3634	-	Sp29G_g00147	Sp29G_t00147	-4020	--	gnl|BL_ORD_ID|302390 sp|A7PZL3|PGLR_VITVI Probable polygalacturonase OS=Vitis vinifera OX=29760 GN=GSVIVT00026920001 PE=1 SV=1//1.18795e-116
Chr29	1189161	1189162	2	IP_peak_940	2.92815	Distal Intergenic	1171264	1174897	3634	-	Sp29G_g00147	Sp29G_t00147	-14264	--	gnl|BL_ORD_ID|302390 sp|A7PZL3|PGLR_VITVI Probable polygalacturonase OS=Vitis vinifera OX=29760 GN=GSVIVT00026920001 PE=1 SV=1//1.18795e-116
Chr29	1194509	1194510	2	IP_peak_941	2.31601	Distal Intergenic	1171264	1174897	3634	-	Sp29G_g00147	Sp29G_t00147	-19612	--	gnl|BL_ORD_ID|302390 sp|A7PZL3|PGLR_VITVI Probable polygalacturonase OS=Vitis vinifera OX=29760 GN=GSVIVT00026920001 PE=1 SV=1//1.18795e-116
Chr29	1397640	1397641	2	IP_peak_942	2.56233	Promoter (2-3kb)	1394692	1398428	3737	+	Sp29G_g00159	Sp29G_t00159	2948	--	gnl|BL_ORD_ID|156341 sp|Q94C74|GLYM2_ARATH Serine hydroxymethyltransferase 2, mitochondrial OS=Arabidopsis thaliana OX=3702 GN=SHM2 PE=1 SV=2//0
Chr29	1482093	1482094	2	IP_peak_943	16.7054	Distal Intergenic	1459154	1461783	2630	+	Sp29G_g00162	Sp29G_t00162	22939	--	-//-
Chr29	1484263	1484264	2	IP_peak_944	12.2945	Distal Intergenic	1459154	1461783	2630	+	Sp29G_g00162	Sp29G_t00162	25109	--	-//-
Chr29	1523617	1523618	2	IP_peak_945	4.50036	Distal Intergenic	1510133	1512334	2202	-	Sp29G_g00163	Sp29G_t00163	-11283	--	gnl|BL_ORD_ID|54761 sp|Q9FMH5|CCA31_ARATH Putative cyclin-A3-1 OS=Arabidopsis thaliana OX=3702 GN=CYCA3-1 PE=3 SV=1//1.55717e-124
Chr29	1662148	1662149	2	IP_peak_946	108.839	Promoter (<=1kb)	1661932	1662236	305	+	Sp29G_g00170	Sp29G_t00170	216	--	gnl|BL_ORD_ID|354575 sp|A4QL69|RK32_DRANE 50S ribosomal protein L32, chloroplastic OS=Draba nemorosa OX=171822 GN=rpl32 PE=3 SV=1//3.3828e-11
Chr29	1931076	1931077	2	IP_peak_947	19.8176	Promoter (2-3kb)	1924654	1929064	4411	-	Sp29G_g00184	Sp29G_t00184	-2012	--	gnl|BL_ORD_ID|226243 sp|P92555|M1250_ARATH Uncharacterized mitochondrial protein AtMg01250 OS=Arabidopsis thaliana OX=3702 GN=AtMg01250 PE=4 SV=1//5.06573e-12
Chr29	1960905	1960906	2	IP_peak_948	35.764	Promoter (2-3kb)	1961857	1963131	1275	-	Sp29G_g00188	Sp29G_t00188	2225	--	gnl|BL_ORD_ID|49589 sp|Q9SKZ2|CAF1G_ARATH Probable CCR4-associated factor 1 homolog 7 OS=Arabidopsis thaliana OX=3702 GN=CAF1-7 PE=2 SV=2//2.5806e-129
Chr29	2188603	2188604	2	IP_peak_949	2.99122	Promoter (<=1kb)	2187938	2189892	1955	+	Sp29G_g00213	Sp29G_t00213	665	--	-//-
Chr29	2258875	2258876	2	IP_peak_950	3.62565	Promoter (2-3kb)	2256564	2260524	3961	+	Sp29G_g00220	Sp29G_t00220	2311	--	gnl|BL_ORD_ID|467814 sp|F4KFT7|TENAC_ARATH Bifunctional TH2 protein, mitochondrial OS=Arabidopsis thaliana OX=3702 GN=TH2 PE=1 SV=1//0
Chr29	2361943	2361944	2	IP_peak_951	4.50036	Distal Intergenic	2350920	2354686	3767	-	Sp29G_g00240	Sp29G_t00240	-7257	--	gnl|BL_ORD_ID|149560 sp|Q9SQI2|GIGAN_ARATH Protein GIGANTEA OS=Arabidopsis thaliana OX=3702 GN=GI PE=1 SV=2//0
Chr29	2447035	2447036	2	IP_peak_952	4.2265	Promoter (1-2kb)	2445655	2448159	2505	-	Sp29G_g00251	Sp29G_t00251	1123	--	gnl|BL_ORD_ID|284827 sp|Q9LPL5|ODBA1_ARATH 2-oxoisovalerate dehydrogenase subunit alpha 1, mitochondrial OS=Arabidopsis thaliana OX=3702 GN=At1g21400 PE=2 SV=1//0
Chr29	2546328	2546329	2	IP_peak_953	2.46286	Distal Intergenic	2529092	2532432	3341	-	Sp29G_g00271	Sp29G_t00271	-13896	--	gnl|BL_ORD_ID|278893 sp|Q7XTT4|NUCL2_ORYSJ Nucleolin 2 OS=Oryza sativa subsp. japonica OX=39947 GN=Os04g0620700 PE=2 SV=2//3.34048e-61
Chr29	2622149	2622150	2	IP_peak_954	4.50036	Distal Intergenic	2614146	2617798	3653	-	Sp29G_g00284	Sp29G_t00284	-4351	--	-//-
Chr29	3083513	3083514	2	IP_peak_955	2.31601	Promoter (2-3kb)	3085520	3086656	1137	+	Sp29G_g00347	Sp29G_t00347	-2006	--	gnl|BL_ORD_ID|554553 sp|Q96289|ZAT10_ARATH Zinc finger protein ZAT10 OS=Arabidopsis thaliana OX=3702 GN=ZAT10 PE=2 SV=1//4.19198e-27
Chr29	3328255	3328256	2	IP_peak_956	38.4245	Promoter (<=1kb)	3326070	3328093	2024	-	Sp29G_g00386	Sp29G_t00386	-162	--	gnl|BL_ORD_ID|273010 sp|Q9ZVC2|NPR5_ARATH Regulatory protein NPR5 OS=Arabidopsis thaliana OX=3702 GN=NPR5 PE=1 SV=1//0
Chr29	3347262	3347263	2	IP_peak_957	2.71756	Promoter (<=1kb)	3345986	3347721	1736	-	Sp29G_g00391	Sp29G_t00391	458	--	gnl|BL_ORD_ID|337405 sp|Q15032|R3HD1_HUMAN R3H domain-containing protein 1 OS=Homo sapiens OX=9606 GN=R3HDM1 PE=1 SV=3//4.18299e-13
Chr29	3376409	3376410	2	IP_peak_958	2.31601	Promoter (<=1kb)	3373622	3377250	3629	-	Sp29G_g00397	Sp29G_t00397	840	--	gnl|BL_ORD_ID|28716 sp|Q9SG80|ASD1_ARATH Alpha-L-arabinofuranosidase 1 OS=Arabidopsis thaliana OX=3702 GN=ASD1 PE=1 SV=1//0
Chr29	3571874	3571875	2	IP_peak_959	16.4868	Promoter (<=1kb)	3572450	3573398	949	+	Sp29G_g00463	Sp29G_t00463	-575	--	gnl|BL_ORD_ID|140254 sp|Q9LW31|FUS3_ARATH B3 domain-containing transcription factor FUS3 OS=Arabidopsis thaliana OX=3702 GN=FUS3 PE=2 SV=2//2.29002e-22
Chr29	3663574	3663575	2	IP_peak_960	2.31601	Promoter (1-2kb)	3661905	3664613	2709	-	Sp29G_g00487	Sp29G_t00487	1038	--	gnl|BL_ORD_ID|436818 sp|Q9SHY8|SLU7A_ARATH Pre-mRNA-splicing factor SLU7-A OS=Arabidopsis thaliana OX=3702 GN=At1g65660 PE=1 SV=2//0
Chr29	3790048	3790049	2	IP_peak_961	4.50751	Promoter (1-2kb)	3788606	3794715	6110	+	Sp29G_g00521	Sp29G_t00521	1442	--	gnl|BL_ORD_ID|296355 sp|Q2PCF1|PDR2_NICPL Pleiotropic drug resistance protein 2 OS=Nicotiana plumbaginifolia OX=4092 GN=PDR2 PE=2 SV=1//0
Chr29	3814937	3814938	2	IP_peak_962	4.8347	Promoter (<=1kb)	3814632	3815426	795	-	Sp29G_g00528	Sp29G_t00528	488	--	gnl|BL_ORD_ID|474408 sp|Q9SMH2|TLP1_CASSA Thaumatin-like protein 1 OS=Castanea sativa OX=21020 GN=TL1 PE=2 SV=1//4.35745e-74
Chr29	3850701	3850702	2	IP_peak_963	3.86337	Promoter (<=1kb)	3847015	3851059	4045	-	Sp29G_g00537	Sp29G_t00537	357	--	gnl|BL_ORD_ID|494384 sp|P19595|UGPA_SOLTU UTP--glucose-1-phosphate uridylyltransferase OS=Solanum tuberosum OX=4113 PE=1 SV=3//0
Chr29	3970999	3971000	2	IP_peak_964	6.44787	Promoter (2-3kb)	3971780	3973511	1732	-	Sp29G_g00567	Sp29G_t00567	2511	--	-//-
Chr29	4342360	4342361	2	IP_peak_965	2.69703	Promoter (2-3kb)	4342121	4345175	3055	-	Sp29G_g00662	Sp29G_t00662	2814	--	gnl|BL_ORD_ID|127546 sp|Q93ZB9|FACR3_ARATH Fatty acyl-CoA reductase 3 OS=Arabidopsis thaliana OX=3702 GN=FAR3 PE=1 SV=1//9.55496e-19
Chr30	125045	125046	2	IP_peak_1001	2.79809	Promoter (<=1kb)	122708	124155	1448	-	Sp30G_g00027	Sp30G_t00027	-890	--	-//-
Chr30	307417	307418	2	IP_peak_1002	2.82367	Promoter (1-2kb)	302672	305419	2748	-	Sp30G_g00078	Sp30G_t00078	-1998	--	gnl|BL_ORD_ID|527851 sp|C0LGP4|Y3475_ARATH Probable LRR receptor-like serine/threonine-protein kinase At3g47570 OS=Arabidopsis thaliana OX=3702 GN=At3g47570 PE=2 SV=1//3.57288e-166
Chr30	559566	559567	2	IP_peak_1003	5.94693	Promoter (1-2kb)	556264	557826	1563	-	Sp30G_g00146	Sp30G_t00146	-1740	--	gnl|BL_ORD_ID|108041 sp|Q9SZE2|DTX51_ARATH Protein DETOXIFICATION 51 OS=Arabidopsis thaliana OX=3702 GN=DTX51 PE=2 SV=1//0
Chr30	678151	678152	2	IP_peak_1004	2.97859	Distal Intergenic	665204	666990	1787	+	Sp30G_g00180	Sp30G_t00180	12947	--	-//-
Chr30	828765	828766	2	IP_peak_1005	2.31601	Distal Intergenic	832331	832895	565	+	Sp30G_g00209	Sp30G_t00209	-3565	--	gnl|BL_ORD_ID|49300 sp|A0MFS9|CACLC_ARATH Anoctamin-like protein At1g73020 OS=Arabidopsis thaliana OX=3702 GN=At1g73020 PE=1 SV=1//1.07595e-08
Chr30	1328042	1328043	2	IP_peak_1006	10.5104	Promoter (1-2kb)	1320580	1326908	6329	-	Sp30G_g00313	Sp30G_t00313	-1134	--	gnl|BL_ORD_ID|478585 sp|Q9SYM4|TPS1_ARATH Alpha,alpha-trehalose-phosphate synthase [UDP-forming] 1 OS=Arabidopsis thaliana OX=3702 GN=TPS1 PE=1 SV=1//0
Chr30	1470121	1470122	2	IP_peak_1007	2.99122	Promoter (1-2kb)	1469079	1469663	585	+	Sp30G_g00340	Sp30G_t00340	1042	--	gnl|BL_ORD_ID|69481 sp|D9HP27|CNR11_MAIZE Cell number regulator 11 OS=Zea mays OX=4577 GN=CNR11 PE=2 SV=1//9.44598e-14
Chr30	1604880	1604881	2	IP_peak_1008	2.7542	Promoter (1-2kb)	1603662	1606326	2665	-	Sp30G_g00366	Sp30G_t00366	1445	--	gnl|BL_ORD_ID|501429 sp|Q8S8T4|UXS4_ARATH UDP-glucuronic acid decarboxylase 4 OS=Arabidopsis thaliana OX=3702 GN=UXS4 PE=2 SV=1//0
Chr30	1639709	1639710	2	IP_peak_1009	2.91715	Promoter (<=1kb)	1639000	1640041	1042	-	Sp30G_g00373	Sp30G_t00373	331	--	gnl|BL_ORD_ID|285261 sp|F4I8R6|OFP12_ARATH Transcription repressor OFP12 OS=Arabidopsis thaliana OX=3702 GN=OFP12 PE=1 SV=1//1.29145e-12
Chr30	1677516	1677517	2	IP_peak_1010	4.2265	Promoter (1-2kb)	1676004	1677990	1987	+	Sp30G_g00380	Sp30G_t00380	1512	--	-//-
Chr30	1811628	1811629	2	IP_peak_1011	3.66094	Distal Intergenic	1816278	1819582	3305	+	Sp30G_g00402	Sp30G_t00402	-4649	--	gnl|BL_ORD_ID|480224 sp|Q9UET6|TRM7_HUMAN Putative tRNA (cytidine(32)/guanosine(34)-2&apos;-O)-methyltransferase OS=Homo sapiens OX=9606 GN=FTSJ1 PE=1 SV=2//2.58806e-104
Chr30	1881537	1881538	2	IP_peak_1012	2.89773	Promoter (1-2kb)	1879789	1880051	263	+	Sp30G_g00411	Sp30G_t00411	1748	--	-//-
Chr30	1906991	1906992	2	IP_peak_1013	3.82487	Distal Intergenic	1910776	1912266	1491	+	Sp30G_g00414	Sp30G_t00414	-3784	--	-//-
Chr30	2069304	2069305	2	IP_peak_1014	2.31601	Promoter (1-2kb)	2067260	2070588	3329	-	Sp30G_g00426	Sp30G_t00426	1283	--	gnl|BL_ORD_ID|161793 sp|Q8GWS0|GRXC5_ARATH Glutaredoxin-C5, chloroplastic OS=Arabidopsis thaliana OX=3702 GN=GRXC5 PE=1 SV=1//1.51852e-50
Chr30	2232498	2232499	2	IP_peak_1015	2.99122	Downstream (2-3kb)	2225711	2226621	911	-	Sp30G_g00440	Sp30G_t00440	-5877	--	gnl|BL_ORD_ID|118821 sp|Q9SK27|ENL1_ARATH Early nodulin-like protein 1 OS=Arabidopsis thaliana OX=3702 GN=At2g25060 PE=1 SV=2//3.76421e-28
Chr30	2333231	2333232	2	IP_peak_1016	2.31601	Distal Intergenic	2327283	2329167	1885	+	Sp30G_g00445	Sp30G_t00445	5948	--	-//-
Chr30	2383541	2383542	2	IP_peak_1017	2.99122	Distal Intergenic	2371976	2374198	2223	-	Sp30G_g00448	Sp30G_t00448	-9343	--	gnl|BL_ORD_ID|23297 sp|Q8W4C8|ARL8C_ARATH ADP-ribosylation factor-like protein 8c OS=Arabidopsis thaliana OX=3702 GN=ARL8C PE=2 SV=1//2.16723e-119
Chr30	2399327	2399328	2	IP_peak_1018	2.91715	Distal Intergenic	2403096	2405293	2198	+	Sp30G_g00450	Sp30G_t00450	-3768	--	-//-
Chr30	2495255	2495256	2	IP_peak_1019	4.50036	Distal Intergenic	2500955	2502849	1895	-	Sp30G_g00463	Sp30G_t00463	7593	--	-//-
Chr30	2679718	2679719	2	IP_peak_1020	3.49494	Promoter (2-3kb)	2682351	2684727	2377	+	Sp30G_g00488	Sp30G_t00488	-2632	--	gnl|BL_ORD_ID|78355 sp|Q9LDQ3|CRK35_ARATH Putative cysteine-rich receptor-like protein kinase 35 OS=Arabidopsis thaliana OX=3702 GN=CRK35 PE=3 SV=3//1.60496e-142
Chr30	2689175	2689176	2	IP_peak_1021	3.7213	Distal Intergenic	2682351	2684727	2377	+	Sp30G_g00488	Sp30G_t00488	6824	--	gnl|BL_ORD_ID|78355 sp|Q9LDQ3|CRK35_ARATH Putative cysteine-rich receptor-like protein kinase 35 OS=Arabidopsis thaliana OX=3702 GN=CRK35 PE=3 SV=3//1.60496e-142
Chr30	2742953	2742954	2	IP_peak_1022	3.3524	Promoter (<=1kb)	2743848	2749127	5280	+	Sp30G_g00493	Sp30G_t00493	-894	--	gnl|BL_ORD_ID|777 sp|Q39247|2ABB_ARATH Serine/threonine protein phosphatase 2A 55 kDa regulatory subunit B beta isoform OS=Arabidopsis thaliana OX=3702 GN=PP2AB2 PE=1 SV=1//0
Chr30	2787181	2787182	2	IP_peak_1023	4.50036	Promoter (<=1kb)	2787042	2791653	4612	+	Sp30G_g00500	Sp30G_t00500	139	--	gnl|BL_ORD_ID|429650 sp|Q39828|SDL5A_SOYBN Dynamin-related protein 5A OS=Glycine max OX=3847 PE=2 SV=1//0
Chr30	3240677	3240678	2	IP_peak_1024	4.72872	Promoter (2-3kb)	3238260	3240056	1797	+	Sp30G_g00586	Sp30G_t00586	2417	--	gnl|BL_ORD_ID|191383 sp|F4IS56|ILK1_ARATH Integrin-linked protein kinase 1 OS=Arabidopsis thaliana OX=3702 GN=ILK1 PE=1 SV=1//9.46238e-27
Chr30	3256416	3256417	2	IP_peak_1025	46.2614	Promoter (1-2kb)	3254573	3257094	2522	+	Sp30G_g00590	Sp30G_t00590	1843	--	gnl|BL_ORD_ID|18645 sp|Q5ATH0|APDD_EMENI FAD-dependent monooxygenase apdD OS=Emericella nidulans (strain FGSC A4 / ATCC 38163 / CBS 112.46 / NRRL 194 / M139) OX=227321 GN=apdD PE=2 SV=1//3.34473e-18
Chr30	3604621	3604622	2	IP_peak_1026	3.28542	Promoter (<=1kb)	3604706	3605056	51	+	Sp30G_g00669	Sp30G_t00669	-84	--	gnl|BL_ORD_ID|3866 sp|Q9LHD1|AB15B_ARATH ABC transporter B family member 15 OS=Arabidopsis thaliana OX=3702 GN=ABCB15 PE=3 SV=1//1.37348e-36
Chr30	3718263	3718264	2	IP_peak_1027	2.99122	Promoter (2-3kb)	3715778	3718018	2241	+	Sp30G_g00702	Sp30G_t00702	2485	--	gnl|BL_ORD_ID|306173 sp|Q9MA46|PLA12_ARATH Galactolipase DONGLE, chloroplastic OS=Arabidopsis thaliana OX=3702 GN=DGL PE=1 SV=1//3.42986e-117
Chr30	4389321	4389322	2	IP_peak_1028	2.89773	Promoter (2-3kb)	4389768	4391477	1710	-	Sp30G_g00870	Sp30G_t00870	2155	--	gnl|BL_ORD_ID|323260 sp|Q9WTV5|PSMD9_RAT 26S proteasome non-ATPase regulatory subunit 9 OS=Rattus norvegicus OX=10116 GN=Psmd9 PE=1 SV=1//7.31845e-22
Chr30	4402963	4402964	2	IP_peak_1029	2.95904	Promoter (<=1kb)	4402760	4403959	1200	-	Sp30G_g00875	Sp30G_t00875	995	--	gnl|BL_ORD_ID|437349 sp|Q9FHH2|SMAX1_ARATH Protein SUPPRESSOR OF MAX2 1 OS=Arabidopsis thaliana OX=3702 GN=SMAX1 PE=1 SV=1//9.5184e-85
Chr30	4555516	4555517	2	IP_peak_1030	3.09359	Promoter (2-3kb)	4552758	4553951	1194	+	Sp30G_g00918	Sp30G_t00918	2758	--	gnl|BL_ORD_ID|429711 sp|Q94K41|SDR3B_ARATH Short-chain dehydrogenase reductase 3b OS=Arabidopsis thaliana OX=3702 GN=SDR3b PE=2 SV=1//8.38326e-112
Chr31	306627	306628	2	IP_peak_1031	24.9088	Promoter (<=1kb)	307108	310043	2936	+	Sp31G_g00067	Sp31G_t00067	-480	--	gnl|BL_ORD_ID|11695 sp|Q42656|AGAL_COFAR Alpha-galactosidase OS=Coffea arabica OX=13443 PE=1 SV=1//8.35555e-17
Chr31	487744	487745	2	IP_peak_1032	9.58264	Promoter (<=1kb)	488433	493142	4710	+	Sp31G_g00106	Sp31G_t00106	-688	--	gnl|BL_ORD_ID|348511 sp|Q9LIH9|RH51_ARATH DEAD-box ATP-dependent RNA helicase 51 OS=Arabidopsis thaliana OX=3702 GN=RH51 PE=2 SV=1//0
Chr31	1142655	1142656	2	IP_peak_1033	113.657	Downstream (<1kb)	1143627	1145719	2093	-	Sp31G_g00224	Sp31G_t00224	3063	--	gnl|BL_ORD_ID|105117 sp|Q9LM93|DPM1_ARATH Dolichol-phosphate mannosyltransferase subunit 1 OS=Arabidopsis thaliana OX=3702 GN=DPMS1 PE=1 SV=1//2.54109e-155
Chr31	1334915	1334916	2	IP_peak_1034	3.7213	Distal Intergenic	1343201	1344408	1208	+	Sp31G_g00258	Sp31G_t00258	-8285	--	gnl|BL_ORD_ID|43176 sp|Q7XHI9|BH084_ARATH Transcription factor bHLH84 OS=Arabidopsis thaliana OX=3702 GN=BHLH84 PE=1 SV=1//2.17001e-48
Chr31	1377307	1377308	2	IP_peak_1035	2.49082	Promoter (<=1kb)	1375919	1378120	2202	-	Sp31G_g00262	Sp31G_t00262	812	--	gnl|BL_ORD_ID|507183 sp|Q9LPN5|VP601_ARATH Vacuolar protein sorting-associated protein 60.1 OS=Arabidopsis thaliana OX=3702 GN=VPS60-1 PE=1 SV=1//2.58943e-136
Chr31	1531900	1531901	2	IP_peak_1036	18.5312	Distal Intergenic	1522851	1524903	2053	+	Sp31G_g00278	Sp31G_t00278	9049	--	gnl|BL_ORD_ID|149563 sp|F4KGE8|GIL1_ARATH Protein GRAVITROPIC IN THE LIGHT 1 OS=Arabidopsis thaliana OX=3702 GN=GIL1 PE=2 SV=1//8.5821e-38
Chr31	1558554	1558555	2	IP_peak_1037	2.99122	Promoter (2-3kb)	1555710	1557073	1364	+	Sp31G_g00279	Sp31G_t00279	2844	--	-//-
Chr31	1873572	1873573	2	IP_peak_1038	2.9474	Distal Intergenic	1864856	1868872	4017	-	Sp31G_g00295	Sp31G_t00295	-4700	--	gnl|BL_ORD_ID|465479 sp|F4JIP9|TAUE5_ARATH Sulfite exporter TauE/SafE family protein 5 OS=Arabidopsis thaliana OX=3702 GN=At4g21250 PE=2 SV=1//3.02239e-121
Chr31	1884675	1884676	2	IP_peak_1039	2.99122	Distal Intergenic	1880333	1880560	228	+	Sp31G_g00296	Sp31G_t00296	4342	--	-//-
Chr31	1897603	1897604	2	IP_peak_1040	3.7213	Distal Intergenic	1890255	1891408	1154	-	Sp31G_g00297	Sp31G_t00297	-6195	--	gnl|BL_ORD_ID|515395 sp|Q9SXB8|Y1133_ARATH G-type lectin S-receptor-like serine/threonine-protein kinase At1g11330 OS=Arabidopsis thaliana OX=3702 GN=At1g11330 PE=1 SV=3//8.85441e-127
Chr31	1985716	1985717	2	IP_peak_1041	2.31601	Distal Intergenic	1923210	1924353	1144	-	Sp31G_g00299	Sp31G_t00299	-61363	--	gnl|BL_ORD_ID|42658 sp|Q9M2M0|BG1_ARATH Probable glucan endo-1,3-beta-glucosidase BG1 OS=Arabidopsis thaliana OX=3702 GN=BG1 PE=2 SV=1//1.8555e-63
Chr31	2006295	2006296	2	IP_peak_1042	40.2751	Distal Intergenic	2068078	2069814	1737	+	Sp31G_g00300	Sp31G_t00300	-61782	--	gnl|BL_ORD_ID|311903 sp|O49558|PP331_ARATH Pentatricopeptide repeat-containing protein At4g21170 OS=Arabidopsis thaliana OX=3702 GN=At4g21170 PE=3 SV=2//3.44348e-98
Chr31	2007653	2007654	2	IP_peak_1043	14.1641	Distal Intergenic	2068078	2069814	1737	+	Sp31G_g00300	Sp31G_t00300	-60424	--	gnl|BL_ORD_ID|311903 sp|O49558|PP331_ARATH Pentatricopeptide repeat-containing protein At4g21170 OS=Arabidopsis thaliana OX=3702 GN=At4g21170 PE=3 SV=2//3.44348e-98
Chr31	2008551	2008552	2	IP_peak_1044	6.59921	Distal Intergenic	2068078	2069814	1737	+	Sp31G_g00300	Sp31G_t00300	-59526	--	gnl|BL_ORD_ID|311903 sp|O49558|PP331_ARATH Pentatricopeptide repeat-containing protein At4g21170 OS=Arabidopsis thaliana OX=3702 GN=At4g21170 PE=3 SV=2//3.44348e-98
Chr31	2023146	2023147	2	IP_peak_1045	5.47141	Distal Intergenic	2068078	2069814	1737	+	Sp31G_g00300	Sp31G_t00300	-44931	--	gnl|BL_ORD_ID|311903 sp|O49558|PP331_ARATH Pentatricopeptide repeat-containing protein At4g21170 OS=Arabidopsis thaliana OX=3702 GN=At4g21170 PE=3 SV=2//3.44348e-98
Chr31	2040523	2040524	2	IP_peak_1046	3.7213	Distal Intergenic	2068078	2069814	1737	+	Sp31G_g00300	Sp31G_t00300	-27554	--	gnl|BL_ORD_ID|311903 sp|O49558|PP331_ARATH Pentatricopeptide repeat-containing protein At4g21170 OS=Arabidopsis thaliana OX=3702 GN=At4g21170 PE=3 SV=2//3.44348e-98
Chr31	2109085	2109086	2	IP_peak_1047	3.99967	Distal Intergenic	2117788	2120243	2456	+	Sp31G_g00303	Sp31G_t00303	-8702	--	gnl|BL_ORD_ID|308487 sp|Q96575|PME22_SOLLC Pectinesterase 2.2 OS=Solanum lycopersicum OX=4081 GN=PME2.2 PE=3 SV=1//0
Chr31	2123058	2123059	2	IP_peak_1048	3.38663	Distal Intergenic	2117788	2120243	2456	+	Sp31G_g00303	Sp31G_t00303	5270	--	gnl|BL_ORD_ID|308487 sp|Q96575|PME22_SOLLC Pectinesterase 2.2 OS=Solanum lycopersicum OX=4081 GN=PME2.2 PE=3 SV=1//0
Chr31	2145865	2145866	2	IP_peak_1049	2.31601	Distal Intergenic	2117788	2120243	2456	+	Sp31G_g00303	Sp31G_t00303	28077	--	gnl|BL_ORD_ID|308487 sp|Q96575|PME22_SOLLC Pectinesterase 2.2 OS=Solanum lycopersicum OX=4081 GN=PME2.2 PE=3 SV=1//0
Chr31	2181204	2181205	2	IP_peak_1050	2.99122	Distal Intergenic	2117788	2120243	2456	+	Sp31G_g00303	Sp31G_t00303	63416	--	gnl|BL_ORD_ID|308487 sp|Q96575|PME22_SOLLC Pectinesterase 2.2 OS=Solanum lycopersicum OX=4081 GN=PME2.2 PE=3 SV=1//0
Chr31	2272727	2272728	2	IP_peak_1051	2.99122	Distal Intergenic	2262034	2263357	1324	+	Sp31G_g00305	Sp31G_t00305	10693	--	-//-
Chr31	2333042	2333043	2	IP_peak_1052	2.36422	Promoter (1-2kb)	2332389	2334048	1660	-	Sp31G_g00307	Sp31G_t00307	1005	--	gnl|BL_ORD_ID|311522 sp|Q9ZQ74|PP146_ARATH Pentatricopeptide repeat-containing protein At2g03380, mitochondrial OS=Arabidopsis thaliana OX=3702 GN=PCMP-E47 PE=3 SV=1//3.65633e-49
Chr31	2353891	2353892	2	IP_peak_1053	24.3377	Distal Intergenic	2332389	2334048	1660	-	Sp31G_g00307	Sp31G_t00307	-19843	--	gnl|BL_ORD_ID|311522 sp|Q9ZQ74|PP146_ARATH Pentatricopeptide repeat-containing protein At2g03380, mitochondrial OS=Arabidopsis thaliana OX=3702 GN=PCMP-E47 PE=3 SV=1//3.65633e-49
Chr31	2389252	2389253	2	IP_peak_1054	23.064	Distal Intergenic	2332389	2334048	1660	-	Sp31G_g00307	Sp31G_t00307	-55204	--	gnl|BL_ORD_ID|311522 sp|Q9ZQ74|PP146_ARATH Pentatricopeptide repeat-containing protein At2g03380, mitochondrial OS=Arabidopsis thaliana OX=3702 GN=PCMP-E47 PE=3 SV=1//3.65633e-49
Chr31	2398469	2398470	2	IP_peak_1055	13.6074	Distal Intergenic	2332389	2334048	1660	-	Sp31G_g00307	Sp31G_t00307	-64421	--	gnl|BL_ORD_ID|311522 sp|Q9ZQ74|PP146_ARATH Pentatricopeptide repeat-containing protein At2g03380, mitochondrial OS=Arabidopsis thaliana OX=3702 GN=PCMP-E47 PE=3 SV=1//3.65633e-49
Chr31	2453315	2453316	2	IP_peak_1056a	26.0715	Distal Intergenic	2332389	2334048	1660	-	Sp31G_g00307	Sp31G_t00307	-119267	--	gnl|BL_ORD_ID|311522 sp|Q9ZQ74|PP146_ARATH Pentatricopeptide repeat-containing protein At2g03380, mitochondrial OS=Arabidopsis thaliana OX=3702 GN=PCMP-E47 PE=3 SV=1//3.65633e-49
Chr31	2453598	2453599	2	IP_peak_1056b	5.14638	Distal Intergenic	2332389	2334048	1660	-	Sp31G_g00307	Sp31G_t00307	-119550	--	gnl|BL_ORD_ID|311522 sp|Q9ZQ74|PP146_ARATH Pentatricopeptide repeat-containing protein At2g03380, mitochondrial OS=Arabidopsis thaliana OX=3702 GN=PCMP-E47 PE=3 SV=1//3.65633e-49
Chr31	2460134	2460135	2	IP_peak_1057	7.43818	Distal Intergenic	2332389	2334048	1660	-	Sp31G_g00307	Sp31G_t00307	-126086	--	gnl|BL_ORD_ID|311522 sp|Q9ZQ74|PP146_ARATH Pentatricopeptide repeat-containing protein At2g03380, mitochondrial OS=Arabidopsis thaliana OX=3702 GN=PCMP-E47 PE=3 SV=1//3.65633e-49
Chr31	2463380	2463381	2	IP_peak_1058	8.08844	Distal Intergenic	2332389	2334048	1660	-	Sp31G_g00307	Sp31G_t00307	-129332	--	gnl|BL_ORD_ID|311522 sp|Q9ZQ74|PP146_ARATH Pentatricopeptide repeat-containing protein At2g03380, mitochondrial OS=Arabidopsis thaliana OX=3702 GN=PCMP-E47 PE=3 SV=1//3.65633e-49
Chr31	2492182	2492183	2	IP_peak_1059	3.28542	Distal Intergenic	2332389	2334048	1660	-	Sp31G_g00307	Sp31G_t00307	-158134	--	gnl|BL_ORD_ID|311522 sp|Q9ZQ74|PP146_ARATH Pentatricopeptide repeat-containing protein At2g03380, mitochondrial OS=Arabidopsis thaliana OX=3702 GN=PCMP-E47 PE=3 SV=1//3.65633e-49
Chr31	2520810	2520811	2	IP_peak_1060	9.42608	Distal Intergenic	2332389	2334048	1660	-	Sp31G_g00307	Sp31G_t00307	-186762	--	gnl|BL_ORD_ID|311522 sp|Q9ZQ74|PP146_ARATH Pentatricopeptide repeat-containing protein At2g03380, mitochondrial OS=Arabidopsis thaliana OX=3702 GN=PCMP-E47 PE=3 SV=1//3.65633e-49
Chr31	2531657	2531658	2	IP_peak_1061	6.31647	Distal Intergenic	2332389	2334048	1660	-	Sp31G_g00307	Sp31G_t00307	-197609	--	gnl|BL_ORD_ID|311522 sp|Q9ZQ74|PP146_ARATH Pentatricopeptide repeat-containing protein At2g03380, mitochondrial OS=Arabidopsis thaliana OX=3702 GN=PCMP-E47 PE=3 SV=1//3.65633e-49
Chr31	2547810	2547811	2	IP_peak_1062	4.47266	Distal Intergenic	2332389	2334048	1660	-	Sp31G_g00307	Sp31G_t00307	-213762	--	gnl|BL_ORD_ID|311522 sp|Q9ZQ74|PP146_ARATH Pentatricopeptide repeat-containing protein At2g03380, mitochondrial OS=Arabidopsis thaliana OX=3702 GN=PCMP-E47 PE=3 SV=1//3.65633e-49
Chr31	2554909	2554910	2	IP_peak_1063	3.99967	Distal Intergenic	2332389	2334048	1660	-	Sp31G_g00307	Sp31G_t00307	-220861	--	gnl|BL_ORD_ID|311522 sp|Q9ZQ74|PP146_ARATH Pentatricopeptide repeat-containing protein At2g03380, mitochondrial OS=Arabidopsis thaliana OX=3702 GN=PCMP-E47 PE=3 SV=1//3.65633e-49
Chr31	2590478	2590479	2	IP_peak_1064	3.60297	Distal Intergenic	2332389	2334048	1660	-	Sp31G_g00307	Sp31G_t00307	-256430	--	gnl|BL_ORD_ID|311522 sp|Q9ZQ74|PP146_ARATH Pentatricopeptide repeat-containing protein At2g03380, mitochondrial OS=Arabidopsis thaliana OX=3702 GN=PCMP-E47 PE=3 SV=1//3.65633e-49
Chr31	2592378	2592379	2	IP_peak_1065	2.45683	Distal Intergenic	2332389	2334048	1660	-	Sp31G_g00307	Sp31G_t00307	-258330	--	gnl|BL_ORD_ID|311522 sp|Q9ZQ74|PP146_ARATH Pentatricopeptide repeat-containing protein At2g03380, mitochondrial OS=Arabidopsis thaliana OX=3702 GN=PCMP-E47 PE=3 SV=1//3.65633e-49
Chr31	2603637	2603638	2	IP_peak_1066	29.2425	Distal Intergenic	2332389	2334048	1660	-	Sp31G_g00307	Sp31G_t00307	-269589	--	gnl|BL_ORD_ID|311522 sp|Q9ZQ74|PP146_ARATH Pentatricopeptide repeat-containing protein At2g03380, mitochondrial OS=Arabidopsis thaliana OX=3702 GN=PCMP-E47 PE=3 SV=1//3.65633e-49
Chr31	2604341	2604342	2	IP_peak_1067	62.3473	Distal Intergenic	2332389	2334048	1660	-	Sp31G_g00307	Sp31G_t00307	-270293	--	gnl|BL_ORD_ID|311522 sp|Q9ZQ74|PP146_ARATH Pentatricopeptide repeat-containing protein At2g03380, mitochondrial OS=Arabidopsis thaliana OX=3702 GN=PCMP-E47 PE=3 SV=1//3.65633e-49
Chr31	2646544	2646545	2	IP_peak_1068	5.27622	Distal Intergenic	2834773	2905399	70627	-	Sp31G_g00308	Sp31G_t00308	258854	--	gnl|BL_ORD_ID|446527 sp|Q93WI0|STR12_ARATH Rhodanese-like/PpiC domain-containing protein 12, chloroplastic OS=Arabidopsis thaliana OX=3702 GN=At5g19370 PE=1 SV=1//1.97764e-57
Chr31	2669160	2669161	2	IP_peak_1069	2.91289	Distal Intergenic	2834773	2905399	70627	-	Sp31G_g00308	Sp31G_t00308	236238	--	gnl|BL_ORD_ID|446527 sp|Q93WI0|STR12_ARATH Rhodanese-like/PpiC domain-containing protein 12, chloroplastic OS=Arabidopsis thaliana OX=3702 GN=At5g19370 PE=1 SV=1//1.97764e-57
Chr31	2695850	2695851	2	IP_peak_1070	2.61974	Distal Intergenic	2834773	2905399	70627	-	Sp31G_g00308	Sp31G_t00308	209548	--	gnl|BL_ORD_ID|446527 sp|Q93WI0|STR12_ARATH Rhodanese-like/PpiC domain-containing protein 12, chloroplastic OS=Arabidopsis thaliana OX=3702 GN=At5g19370 PE=1 SV=1//1.97764e-57
Chr31	2703698	2703699	2	IP_peak_1071	2.99122	Distal Intergenic	2834773	2905399	70627	-	Sp31G_g00308	Sp31G_t00308	201700	--	gnl|BL_ORD_ID|446527 sp|Q93WI0|STR12_ARATH Rhodanese-like/PpiC domain-containing protein 12, chloroplastic OS=Arabidopsis thaliana OX=3702 GN=At5g19370 PE=1 SV=1//1.97764e-57
Chr31	2933563	2933564	2	IP_peak_1072	69.0276	Distal Intergenic	2949752	2952019	2268	-	Sp31G_g00309	Sp31G_t00309	18455	--	-//-
Chr31	3081987	3081988	2	IP_peak_1073	3.09359	Exon (Sp31G_t00314/Sp31G_g00314, exon 36 of 36)	3067236	3084804	17569	+	Sp31G_g00314	Sp31G_t00314	14751	--	gnl|BL_ORD_ID|451519 sp|F4IHS2|SYD_ARATH Chromatin structure-remodeling complex protein SYD OS=Arabidopsis thaliana OX=3702 GN=SYD PE=1 SV=1//4.42021e-57
Chr31	3083317	3083318	2	IP_peak_1074	4.80405	Exon (Sp31G_t00314/Sp31G_g00314, exon 36 of 36)	3067236	3084804	17569	+	Sp31G_g00314	Sp31G_t00314	16081	--	gnl|BL_ORD_ID|451519 sp|F4IHS2|SYD_ARATH Chromatin structure-remodeling complex protein SYD OS=Arabidopsis thaliana OX=3702 GN=SYD PE=1 SV=1//4.42021e-57
Chr31	3170815	3170816	2	IP_peak_1075	2.31601	Distal Intergenic	3180438	3182586	2149	+	Sp31G_g00317	Sp31G_t00317	-9622	--	gnl|BL_ORD_ID|3856 sp|Q944H2|AB12I_ARATH Protein ABCI12, chloroplastic OS=Arabidopsis thaliana OX=3702 GN=ABCI12 PE=1 SV=1//9.58771e-131
Chr31	3195714	3195715	2	IP_peak_1076	2.31601	Distal Intergenic	3185012	3187480	2469	-	Sp31G_g00318	Sp31G_t00318	-8234	--	gnl|BL_ORD_ID|156730 sp|Q10M74|GMK2_ORYSJ Guanylate kinase 2, chloroplastic/mitochondrial OS=Oryza sativa subsp. japonica OX=39947 GN=V2 PE=1 SV=1//1.89778e-84
Chr31	3689393	3689394	2	IP_peak_1077	96.107	Distal Intergenic	3671185	3673422	2238	-	Sp31G_g00374	Sp31G_t00374	-15971	--	gnl|BL_ORD_ID|227710 sp|Q6YM50|MAN5_SOLLC Mannan endo-1,4-beta-mannosidase 5 OS=Solanum lycopersicum OX=4081 GN=MAN5 PE=2 SV=1//0
Chr31	3766840	3766841	2	IP_peak_1078	2.64994	Promoter (2-3kb)	3764692	3769563	4872	+	Sp31G_g00375	Sp31G_t00375	2148	--	gnl|BL_ORD_ID|226433 sp|P93290|M240_ARATH Uncharacterized mitochondrial protein AtMg00240 OS=Arabidopsis thaliana OX=3702 GN=AtMg00240 PE=4 SV=1//6.61335e-10
Chr31	3828519	3828520	2	IP_peak_1079	4.50751	Promoter (1-2kb)	3826082	3826953	872	-	Sp31G_g00380	Sp31G_t00380	-1566	--	gnl|BL_ORD_ID|537684 sp|Q9M0V4|YAO_ARATH U3 snoRNP-associated protein-like YAO OS=Arabidopsis thaliana OX=3702 GN=YAO PE=2 SV=1//5.78466e-56
Chr31	4131019	4131020	2	IP_peak_1080	5.52981	Promoter (<=1kb)	4126753	4131044	4292	-	Sp31G_g00434	Sp31G_t00434	24	--	gnl|BL_ORD_ID|137652 sp|Q9SLN1|FPP7_ARATH Filament-like plant protein 7 OS=Arabidopsis thaliana OX=3702 GN=FPP7 PE=3 SV=2//1.18489e-13
Chr31	4170341	4170342	2	IP_peak_1081	5.86003	Promoter (2-3kb)	4167711	4169041	1331	+	Sp31G_g00443	Sp31G_t00443	2630	--	gnl|BL_ORD_ID|267229 sp|Q9FJW4|NDUS4_ARATH NADH dehydrogenase [ubiquinone] iron-sulfur protein 4, mitochondrial OS=Arabidopsis thaliana OX=3702 GN=FRO1 PE=1 SV=1//6.3708e-57
Chr32	41533	41534	2	IP_peak_1082	21.2781	Promoter (1-2kb)	38356	40253	1898	-	Sp32G_g00006	Sp32G_t00006	-1280	--	gnl|BL_ORD_ID|306783 sp|O48723|PLP2_ARATH Patatin-like protein 2 OS=Arabidopsis thaliana OX=3702 GN=PLP2 PE=1 SV=1//1.30322e-120
Chr32	115429	115430	2	IP_peak_1083a	120.604	Promoter (1-2kb)	116144	116762	619	-	Sp32G_g00019	Sp32G_t00019	1332	--	gnl|BL_ORD_ID|299720 sp|P06527|PETD_PEA Cytochrome b6-f complex subunit 4 OS=Pisum sativum OX=3888 GN=petD PE=3 SV=2//2.26561e-31
Chr32	115769	115770	2	IP_peak_1083b	124.448	Promoter (<=1kb)	116144	116762	619	-	Sp32G_g00019	Sp32G_t00019	992	--	gnl|BL_ORD_ID|299720 sp|P06527|PETD_PEA Cytochrome b6-f complex subunit 4 OS=Pisum sativum OX=3888 GN=petD PE=3 SV=2//2.26561e-31
Chr32	116076	116077	2	IP_peak_1083c	109.124	Promoter (<=1kb)	116144	116762	619	-	Sp32G_g00019	Sp32G_t00019	685	--	gnl|BL_ORD_ID|299720 sp|P06527|PETD_PEA Cytochrome b6-f complex subunit 4 OS=Pisum sativum OX=3888 GN=petD PE=3 SV=2//2.26561e-31
Chr32	116250	116251	2	IP_peak_1083d	100.962	Promoter (<=1kb)	116144	116762	619	-	Sp32G_g00019	Sp32G_t00019	511	--	gnl|BL_ORD_ID|299720 sp|P06527|PETD_PEA Cytochrome b6-f complex subunit 4 OS=Pisum sativum OX=3888 GN=petD PE=3 SV=2//2.26561e-31
Chr32	116457	116458	2	IP_peak_1083e	109.124	Promoter (<=1kb)	116144	116762	619	-	Sp32G_g00019	Sp32G_t00019	304	--	gnl|BL_ORD_ID|299720 sp|P06527|PETD_PEA Cytochrome b6-f complex subunit 4 OS=Pisum sativum OX=3888 GN=petD PE=3 SV=2//2.26561e-31
Chr32	117117	117118	2	IP_peak_1083f	109.124	Promoter (<=1kb)	116144	116762	619	-	Sp32G_g00019	Sp32G_t00019	-355	--	gnl|BL_ORD_ID|299720 sp|P06527|PETD_PEA Cytochrome b6-f complex subunit 4 OS=Pisum sativum OX=3888 GN=petD PE=3 SV=2//2.26561e-31
Chr32	117707	117708	2	IP_peak_1083g	119.787	Promoter (<=1kb)	118006	118494	489	-	Sp32G_g00020	Sp32G_t00020	786	--	gnl|BL_ORD_ID|83646 sp|A1EA38|CYB6_AGRST Cytochrome b6 OS=Agrostis stolonifera OX=63632 GN=petB PE=3 SV=1//1.16186e-97
Chr32	118334	118335	2	IP_peak_1083h	111.383	Promoter (<=1kb)	118006	118494	489	-	Sp32G_g00020	Sp32G_t00020	159	--	gnl|BL_ORD_ID|83646 sp|A1EA38|CYB6_AGRST Cytochrome b6 OS=Agrostis stolonifera OX=63632 GN=petB PE=3 SV=1//1.16186e-97
Chr32	118748	118749	2	IP_peak_1083i	121.335	Promoter (<=1kb)	118006	118494	489	-	Sp32G_g00020	Sp32G_t00020	-254	--	gnl|BL_ORD_ID|83646 sp|A1EA38|CYB6_AGRST Cytochrome b6 OS=Agrostis stolonifera OX=63632 GN=petB PE=3 SV=1//1.16186e-97
Chr32	119318	119319	2	IP_peak_1083j	109.124	Promoter (<=1kb)	118006	118494	489	-	Sp32G_g00020	Sp32G_t00020	-824	--	gnl|BL_ORD_ID|83646 sp|A1EA38|CYB6_AGRST Cytochrome b6 OS=Agrostis stolonifera OX=63632 GN=petB PE=3 SV=1//1.16186e-97
Chr32	119647	119648	2	IP_peak_1083k	117.477	Promoter (1-2kb)	118006	118494	489	-	Sp32G_g00020	Sp32G_t00020	-1153	--	gnl|BL_ORD_ID|83646 sp|A1EA38|CYB6_AGRST Cytochrome b6 OS=Agrostis stolonifera OX=63632 GN=petB PE=3 SV=1//1.16186e-97
Chr32	120383	120384	2	IP_peak_1083l	112.898	Promoter (1-2kb)	121423	121674	252	+	Sp32G_g00021	Sp32G_t00021	-1039	--	gnl|BL_ORD_ID|320387 sp|P69383|PSBE_SPIOL Cytochrome b559 subunit alpha OS=Spinacia oleracea OX=3562 GN=psbE PE=1 SV=2//1.61623e-52
Chr32	121333	121334	2	IP_peak_1083m	118.246	Promoter (<=1kb)	121423	121674	252	+	Sp32G_g00021	Sp32G_t00021	-89	--	gnl|BL_ORD_ID|320387 sp|P69383|PSBE_SPIOL Cytochrome b559 subunit alpha OS=Spinacia oleracea OX=3562 GN=psbE PE=1 SV=2//1.61623e-52
Chr32	121599	121600	2	IP_peak_1083n	121.335	Promoter (<=1kb)	121423	121674	252	+	Sp32G_g00021	Sp32G_t00021	176	--	gnl|BL_ORD_ID|320387 sp|P69383|PSBE_SPIOL Cytochrome b559 subunit alpha OS=Spinacia oleracea OX=3562 GN=psbE PE=1 SV=2//1.61623e-52
Chr32	122110	122111	2	IP_peak_1083o	120.561	Promoter (<=1kb)	121423	121674	252	+	Sp32G_g00021	Sp32G_t00021	687	--	gnl|BL_ORD_ID|320387 sp|P69383|PSBE_SPIOL Cytochrome b559 subunit alpha OS=Spinacia oleracea OX=3562 GN=psbE PE=1 SV=2//1.61623e-52
Chr32	122701	122702	2	IP_peak_1083p	107.625	Promoter (1-2kb)	121423	121674	252	+	Sp32G_g00021	Sp32G_t00021	1278	--	gnl|BL_ORD_ID|320387 sp|P69383|PSBE_SPIOL Cytochrome b559 subunit alpha OS=Spinacia oleracea OX=3562 GN=psbE PE=1 SV=2//1.61623e-52
Chr32	123426	123427	2	IP_peak_1083q	115.18	Promoter (<=1kb)	122369	124189	1821	-	Sp32G_g00022	Sp32G_t00022	762	--	gnl|BL_ORD_ID|86130 sp|Q0ZJ07|CYF_VITVI Cytochrome f OS=Vitis vinifera OX=29760 GN=petA PE=3 SV=1//1.24906e-162
Chr32	123751	123752	2	IP_peak_1083r	122.889	Promoter (<=1kb)	122369	124189	1821	-	Sp32G_g00022	Sp32G_t00022	437	--	gnl|BL_ORD_ID|86130 sp|Q0ZJ07|CYF_VITVI Cytochrome f OS=Vitis vinifera OX=29760 GN=petA PE=3 SV=1//1.24906e-162
Chr32	196582	196583	2	IP_peak_1084	2.41613	Promoter (1-2kb)	195556	198398	2843	-	Sp32G_g00039	Sp32G_t00039	1815	--	gnl|BL_ORD_ID|148177 sp|Q9SFC6|GDIR_ARATH Rho GDP-dissociation inhibitor 1 OS=Arabidopsis thaliana OX=3702 GN=GDI1 PE=1 SV=1//4.16223e-104
Chr32	325480	325481	2	IP_peak_1085	3.7213	Promoter (1-2kb)	320688	323709	3022	-	Sp32G_g00065	Sp32G_t00065	-1771	--	gnl|BL_ORD_ID|548542 sp|Q04869|YM94_YEAST Uncharacterized protein YMR315W OS=Saccharomyces cerevisiae (strain ATCC 204508 / S288c) OX=559292 GN=YMR315W PE=1 SV=1//4.17314e-17
Chr32	344188	344189	2	IP_peak_1086	2.31601	Distal Intergenic	341082	342649	1568	+	Sp32G_g00066	Sp32G_t00066	3106	--	gnl|BL_ORD_ID|436716 sp|Q54G07|SLMO_DICDI Protein slowmo homolog OS=Dictyostelium discoideum OX=44689 GN=slmo PE=3 SV=1//8.85546e-26
Chr32	398018	398019	2	IP_peak_1087	4.27651	Promoter (1-2kb)	394192	396894	2703	-	Sp32G_g00081	Sp32G_t00081	-1124	--	gnl|BL_ORD_ID|428413 sp|Q67Y83|SCP51_ARATH Serine carboxypeptidase-like 51 OS=Arabidopsis thaliana OX=3702 GN=SCPL51 PE=2 SV=2//4.11079e-176
Chr32	613869	613870	2	IP_peak_1088	2.61974	Promoter (<=1kb)	611379	614240	2862	-	Sp32G_g00127	Sp32G_t00127	370	--	gnl|BL_ORD_ID|207615 sp|Q9LZU5|KN5D_ARATH Kinesin-like protein KIN-5D OS=Arabidopsis thaliana OX=3702 GN=KIN5D PE=3 SV=1//0
Chr32	701449	701450	2	IP_peak_1089	2.39774	Distal Intergenic	705362	706908	1547	+	Sp32G_g00146	Sp32G_t00146	-3912	--	gnl|BL_ORD_ID|289214 sp|Q9ZW21|P2C24_ARATH Probable protein phosphatase 2C 24 OS=Arabidopsis thaliana OX=3702 GN=At2g29380 PE=2 SV=1//1.38633e-108
Chr32	949417	949418	2	IP_peak_1090	15.3465	Distal Intergenic	941686	946546	4861	+	Sp32G_g00198	Sp32G_t00198	7731	--	gnl|BL_ORD_ID|59357 sp|Q941L0|CESA3_ARATH Cellulose synthase A catalytic subunit 3 [UDP-forming] OS=Arabidopsis thaliana OX=3702 GN=CESA3 PE=1 SV=2//0
Chr32	1351731	1351732	2	IP_peak_1091	2.91715	Promoter (1-2kb)	1353279	1353847	569	+	Sp32G_g00273	Sp32G_t00273	-1547	--	gnl|BL_ORD_ID|210849 sp|Q39131|LAML_ARATH Lamin-like protein OS=Arabidopsis thaliana OX=3702 GN=At5g15350 PE=1 SV=1//1.26689e-28
Chr32	1366665	1366666	2	IP_peak_1092	2.71756	Promoter (1-2kb)	1364489	1367680	3192	-	Sp32G_g00277	Sp32G_t00277	1014	--	gnl|BL_ORD_ID|137171 sp|F4K2A1|FPGS1_ARATH Folylpolyglutamate synthase OS=Arabidopsis thaliana OX=3702 GN=FPGS1 PE=1 SV=1//1.95333e-167
Chr32	1536382	1536383	2	IP_peak_1093	2.30735	Intron (Sp32G_t00316/Sp32G_g00316, intron 21 of 33)	1531574	1542587	11014	-	Sp32G_g00316	Sp32G_t00316	6204	--	gnl|BL_ORD_ID|323280 sp|F4JC97|PSME4_ARATH Proteasome activator subunit 4 OS=Arabidopsis thaliana OX=3702 GN=PA200 PE=2 SV=2//0
Chr32	1899995	1899996	2	IP_peak_1094	20.5642	Distal Intergenic	1892840	1895252	2413	-	Sp32G_g00360	Sp32G_t00360	-4743	--	gnl|BL_ORD_ID|352672 sp|Q9ZUF4|RIPK_ARATH Serine/threonine-protein kinase RIPK OS=Arabidopsis thaliana OX=3702 GN=RIPK PE=1 SV=1//6.73319e-171
Chr32	2066617	2066618	2	IP_peak_1095	2.31601	Distal Intergenic	2043344	2046122	2779	+	Sp32G_g00379	Sp32G_t00379	23273	--	gnl|BL_ORD_ID|186853 sp|Q945K7|IDH5_ARATH Isocitrate dehydrogenase [NAD] catalytic subunit 5, mitochondrial OS=Arabidopsis thaliana OX=3702 GN=IDH5 PE=1 SV=1//0
Chr32	2477176	2477177	2	IP_peak_1096	2.99122	Distal Intergenic	2433077	2433592	516	+	Sp32G_g00404	Sp32G_t00404	44099	--	gnl|BL_ORD_ID|210174 sp|Q93ZV7|LA1_ARATH La protein 1 OS=Arabidopsis thaliana OX=3702 GN=LA1 PE=1 SV=1//5.22996e-12
Chr32	2535611	2535612	2	IP_peak_1097	2.91715	Distal Intergenic	2560718	2566159	5442	-	Sp32G_g00405	Sp32G_t00405	30547	--	gnl|BL_ORD_ID|30753 sp|Q8GUL1|AT18G_ARATH Autophagy-related protein 18g OS=Arabidopsis thaliana OX=3702 GN=ATG18G PE=2 SV=1//0
Chr32	2573168	2573169	2	IP_peak_1098a	172.272	Distal Intergenic	2560718	2566159	5442	-	Sp32G_g00405	Sp32G_t00405	-7009	--	gnl|BL_ORD_ID|30753 sp|Q8GUL1|AT18G_ARATH Autophagy-related protein 18g OS=Arabidopsis thaliana OX=3702 GN=ATG18G PE=2 SV=1//0
Chr32	2573362	2573363	2	IP_peak_1098b	159.02	Distal Intergenic	2560718	2566159	5442	-	Sp32G_g00405	Sp32G_t00405	-7203	--	gnl|BL_ORD_ID|30753 sp|Q8GUL1|AT18G_ARATH Autophagy-related protein 18g OS=Arabidopsis thaliana OX=3702 GN=ATG18G PE=2 SV=1//0
Chr32	2697169	2697170	2	IP_peak_1099	3.7213	Distal Intergenic	2709386	2711671	2286	+	Sp32G_g00408	Sp32G_t00408	-12216	--	-//-
Chr32	2701038	2701039	2	IP_peak_1100	2.99122	Distal Intergenic	2709386	2711671	2286	+	Sp32G_g00408	Sp32G_t00408	-8347	--	-//-
Chr32	2727085	2727086	2	IP_peak_1101	2.99122	Promoter (<=1kb)	2726968	2728372	1405	+	Sp32G_g00409	Sp32G_t00409	117	--	gnl|BL_ORD_ID|48663 sp|Q6XQ14|C71E7_MANES 2-methylbutanal oxime monooxygenase OS=Manihot esculenta OX=3983 GN=CYP71E7 PE=1 SV=1//3.76386e-143
Chr32	2758624	2758625	2	IP_peak_1102	2.30226	Distal Intergenic	2763459	2764707	1249	-	Sp32G_g00410	Sp32G_t00410	6082	--	gnl|BL_ORD_ID|182714 sp|P37900|HSP7M_PEA Heat shock 70 kDa protein, mitochondrial OS=Pisum sativum OX=3888 GN=HSP1 PE=2 SV=1//5.15654e-07
Chr32	2791433	2791434	2	IP_peak_1103	2.61974	Distal Intergenic	2763459	2764707	1249	-	Sp32G_g00410	Sp32G_t00410	-26726	--	gnl|BL_ORD_ID|182714 sp|P37900|HSP7M_PEA Heat shock 70 kDa protein, mitochondrial OS=Pisum sativum OX=3888 GN=HSP1 PE=2 SV=1//5.15654e-07
Chr32	2832786	2832787	2	IP_peak_1104	2.61974	Distal Intergenic	2763459	2764707	1249	-	Sp32G_g00410	Sp32G_t00410	-68079	--	gnl|BL_ORD_ID|182714 sp|P37900|HSP7M_PEA Heat shock 70 kDa protein, mitochondrial OS=Pisum sativum OX=3888 GN=HSP1 PE=2 SV=1//5.15654e-07
Chr32	2915763	2915764	2	IP_peak_1105	4.7779	Distal Intergenic	2763459	2764707	1249	-	Sp32G_g00410	Sp32G_t00410	-151056	--	gnl|BL_ORD_ID|182714 sp|P37900|HSP7M_PEA Heat shock 70 kDa protein, mitochondrial OS=Pisum sativum OX=3888 GN=HSP1 PE=2 SV=1//5.15654e-07
Chr32	2936532	2936533	2	IP_peak_1106	3.7213	Distal Intergenic	2763459	2764707	1249	-	Sp32G_g00410	Sp32G_t00410	-171825	--	gnl|BL_ORD_ID|182714 sp|P37900|HSP7M_PEA Heat shock 70 kDa protein, mitochondrial OS=Pisum sativum OX=3888 GN=HSP1 PE=2 SV=1//5.15654e-07
Chr32	2947289	2947290	2	IP_peak_1107	7.81169	Distal Intergenic	3115206	3116962	1757	+	Sp32G_g00411	Sp32G_t00411	-167916	--	gnl|BL_ORD_ID|436741 sp|Q8L774|SLP1_ARATH Shewanella-like protein phosphatase 1 OS=Arabidopsis thaliana OX=3702 GN=SLP1 PE=1 SV=1//4.82759e-110
Chr32	3020136	3020137	2	IP_peak_1108	7.97874	Distal Intergenic	3115206	3116962	1757	+	Sp32G_g00411	Sp32G_t00411	-95069	--	gnl|BL_ORD_ID|436741 sp|Q8L774|SLP1_ARATH Shewanella-like protein phosphatase 1 OS=Arabidopsis thaliana OX=3702 GN=SLP1 PE=1 SV=1//4.82759e-110
Chr32	3020846	3020847	2	IP_peak_1109	17.7497	Distal Intergenic	3115206	3116962	1757	+	Sp32G_g00411	Sp32G_t00411	-94359	--	gnl|BL_ORD_ID|436741 sp|Q8L774|SLP1_ARATH Shewanella-like protein phosphatase 1 OS=Arabidopsis thaliana OX=3702 GN=SLP1 PE=1 SV=1//4.82759e-110
Chr32	3022972	3022973	2	IP_peak_1110	7.15884	Distal Intergenic	3115206	3116962	1757	+	Sp32G_g00411	Sp32G_t00411	-92233	--	gnl|BL_ORD_ID|436741 sp|Q8L774|SLP1_ARATH Shewanella-like protein phosphatase 1 OS=Arabidopsis thaliana OX=3702 GN=SLP1 PE=1 SV=1//4.82759e-110
Chr32	3040525	3040526	2	IP_peak_1111	5.32362	Distal Intergenic	3115206	3116962	1757	+	Sp32G_g00411	Sp32G_t00411	-74680	--	gnl|BL_ORD_ID|436741 sp|Q8L774|SLP1_ARATH Shewanella-like protein phosphatase 1 OS=Arabidopsis thaliana OX=3702 GN=SLP1 PE=1 SV=1//4.82759e-110
Chr32	3048111	3048112	2	IP_peak_1112	2.31601	Distal Intergenic	3115206	3116962	1757	+	Sp32G_g00411	Sp32G_t00411	-67094	--	gnl|BL_ORD_ID|436741 sp|Q8L774|SLP1_ARATH Shewanella-like protein phosphatase 1 OS=Arabidopsis thaliana OX=3702 GN=SLP1 PE=1 SV=1//4.82759e-110
Chr32	3049379	3049380	2	IP_peak_1113	3.49494	Distal Intergenic	3115206	3116962	1757	+	Sp32G_g00411	Sp32G_t00411	-65826	--	gnl|BL_ORD_ID|436741 sp|Q8L774|SLP1_ARATH Shewanella-like protein phosphatase 1 OS=Arabidopsis thaliana OX=3702 GN=SLP1 PE=1 SV=1//4.82759e-110
Chr32	3064476	3064477	2	IP_peak_1114	4.50036	Distal Intergenic	3115206	3116962	1757	+	Sp32G_g00411	Sp32G_t00411	-50729	--	gnl|BL_ORD_ID|436741 sp|Q8L774|SLP1_ARATH Shewanella-like protein phosphatase 1 OS=Arabidopsis thaliana OX=3702 GN=SLP1 PE=1 SV=1//4.82759e-110
Chr32	3102931	3102932	2	IP_peak_1115	4.50036	Distal Intergenic	3115206	3116962	1757	+	Sp32G_g00411	Sp32G_t00411	-12274	--	gnl|BL_ORD_ID|436741 sp|Q8L774|SLP1_ARATH Shewanella-like protein phosphatase 1 OS=Arabidopsis thaliana OX=3702 GN=SLP1 PE=1 SV=1//4.82759e-110
Chr32	3120964	3120965	2	IP_peak_1116	4.62908	Distal Intergenic	3115206	3116962	1757	+	Sp32G_g00411	Sp32G_t00411	5758	--	gnl|BL_ORD_ID|436741 sp|Q8L774|SLP1_ARATH Shewanella-like protein phosphatase 1 OS=Arabidopsis thaliana OX=3702 GN=SLP1 PE=1 SV=1//4.82759e-110
Chr32	3244394	3244395	2	IP_peak_1117	2.31601	Distal Intergenic	3189831	3190925	1095	+	Sp32G_g00414	Sp32G_t00414	54563	--	-//-
Chr32	3266032	3266033	2	IP_peak_1118	2.75407	Distal Intergenic	3299152	3299886	735	+	Sp32G_g00415	Sp32G_t00415	-33119	--	gnl|BL_ORD_ID|82515 sp|O49603|CVIF2_ARATH Cell wall / vacuolar inhibitor of fructosidase 2 OS=Arabidopsis thaliana OX=3702 GN=C/VIF2 PE=1 SV=1//2.08734e-49
Chr32	3273354	3273355	2	IP_peak_1119	5.79552	Distal Intergenic	3299152	3299886	735	+	Sp32G_g00415	Sp32G_t00415	-25797	--	gnl|BL_ORD_ID|82515 sp|O49603|CVIF2_ARATH Cell wall / vacuolar inhibitor of fructosidase 2 OS=Arabidopsis thaliana OX=3702 GN=C/VIF2 PE=1 SV=1//2.08734e-49
Chr32	3306298	3306299	2	IP_peak_1120	2.45683	Promoter (1-2kb)	3304870	3306257	1388	+	Sp32G_g00416	Sp32G_t00416	1428	--	gnl|BL_ORD_ID|265878 sp|Q9S829|NDHO_ARATH NAD(P)H-quinone oxidoreductase subunit O, chloroplastic OS=Arabidopsis thaliana OX=3702 GN=ndhO PE=2 SV=1//1.20668e-56
Chr32	3410402	3410403	2	IP_peak_1121	3.7213	Distal Intergenic	3403589	3405681	2093	+	Sp32G_g00419	Sp32G_t00419	6813	--	gnl|BL_ORD_ID|99575 sp|Q9FFF6|DIOX5_ARATH Probable 2-oxoglutarate-dependent dioxygenase At5g05600 OS=Arabidopsis thaliana OX=3702 GN=At5g05600 PE=2 SV=1//3.13711e-154
Chr32	3419496	3419497	2	IP_peak_1122	5.20099	Distal Intergenic	3422749	3423727	979	+	Sp32G_g00420	Sp32G_t00420	-3252	--	-//-
Chr32	3430027	3430028	2	IP_peak_1123	3.7213	Distal Intergenic	3425106	3426239	1134	-	Sp32G_g00421	Sp32G_t00421	-3788	--	-//-
Chr32	3438470	3438471	2	IP_peak_1124	46.3626	Distal Intergenic	3443109	3443838	730	+	Sp32G_g00422	Sp32G_t00422	-4638	--	-//-
Chr32	3445797	3445798	2	IP_peak_1125	3.7213	Promoter (2-3kb)	3443109	3443838	730	+	Sp32G_g00422	Sp32G_t00422	2688	--	-//-
Chr32	3448860	3448861	2	IP_peak_1126	5.32362	Distal Intergenic	3443109	3443838	730	+	Sp32G_g00422	Sp32G_t00422	5751	--	-//-
Chr32	3471883	3471884	2	IP_peak_1127	2.61974	Promoter (1-2kb)	3472907	3473625	719	-	Sp32G_g00423	Sp32G_t00423	1741	--	gnl|BL_ORD_ID|396400 sp|Q9M667|RPP13_ARATH Disease resistance protein RPP13 OS=Arabidopsis thaliana OX=3702 GN=RPP13 PE=2 SV=2//5.60708e-21
Chr32	3477169	3477170	2	IP_peak_1128	2.31601	Distal Intergenic	3472907	3473625	719	-	Sp32G_g00423	Sp32G_t00423	-3544	--	gnl|BL_ORD_ID|396400 sp|Q9M667|RPP13_ARATH Disease resistance protein RPP13 OS=Arabidopsis thaliana OX=3702 GN=RPP13 PE=2 SV=2//5.60708e-21
Chr32	3500884	3500885	2	IP_peak_1129	2.99122	Distal Intergenic	3525552	3526381	830	+	Sp32G_g00425	Sp32G_t00425	-24667	--	gnl|BL_ORD_ID|259144 sp|Q38850|MYB5_ARATH Transcription repressor MYB5 OS=Arabidopsis thaliana OX=3702 GN=MYB5 PE=1 SV=1//7.19824e-45
Chr32	3604971	3604972	2	IP_peak_1130	3.7213	Distal Intergenic	3614396	3615875	1480	-	Sp32G_g00432	Sp32G_t00432	10903	--	-//-
Chr32	3614068	3614069	2	IP_peak_1131	2.31601	Promoter (1-2kb)	3614396	3615875	1480	-	Sp32G_g00432	Sp32G_t00432	1806	--	-//-
Chr32	3668009	3668010	2	IP_peak_1132	4.15052	Distal Intergenic	3639745	3642311	2567	-	Sp32G_g00434	Sp32G_t00434	-25698	--	gnl|BL_ORD_ID|429709 sp|Q9ZUH5|SDR2B_ARATH Short-chain dehydrogenase/reductase 2b OS=Arabidopsis thaliana OX=3702 GN=SDR2b PE=1 SV=1//1.16578e-87
Chr32	3669578	3669579	2	IP_peak_1133	3.04873	Distal Intergenic	3639745	3642311	2567	-	Sp32G_g00434	Sp32G_t00434	-27267	--	gnl|BL_ORD_ID|429709 sp|Q9ZUH5|SDR2B_ARATH Short-chain dehydrogenase/reductase 2b OS=Arabidopsis thaliana OX=3702 GN=SDR2b PE=1 SV=1//1.16578e-87
Chr32	3870620	3870621	2	IP_peak_1134	3.49494	Distal Intergenic	3883770	3886431	2662	+	Sp32G_g00446	Sp32G_t00446	-13149	--	gnl|BL_ORD_ID|59856 sp|O80842|CFTSY_ARATH Cell division protein FtsY homolog, chloroplastic OS=Arabidopsis thaliana OX=3702 GN=CPFTSY PE=1 SV=2//0
Chr32	3925991	3925992	2	IP_peak_1135	2.31601	Distal Intergenic	3940779	3941216	438	+	Sp32G_g00454	Sp32G_t00454	-14787	--	gnl|BL_ORD_ID|51624 sp|Q9LVW7|CARA_ARATH Carbamoyl-phosphate synthase small chain, chloroplastic OS=Arabidopsis thaliana OX=3702 GN=CARA PE=1 SV=1//3.88614e-38
Chr32	3982345	3982346	2	IP_peak_1136	2.99122	Distal Intergenic	3967689	3968033	345	+	Sp32G_g00457	Sp32G_t00457	14656	--	-//-
Chr32	3991236	3991237	2	IP_peak_1137a	161.871	Distal Intergenic	4006003	4008830	2828	+	Sp32G_g00458	Sp32G_t00458	-14766	--	gnl|BL_ORD_ID|28445 sp|Q8TGM7|ART2_YEAST Putative uncharacterized protein ART2 OS=Saccharomyces cerevisiae (strain ATCC 204508 / S288c) OX=559292 GN=ART2 PE=5 SV=1//8.52619e-17
Chr32	3991611	3991612	2	IP_peak_1137b	144.429	Distal Intergenic	4006003	4008830	2828	+	Sp32G_g00458	Sp32G_t00458	-14391	--	gnl|BL_ORD_ID|28445 sp|Q8TGM7|ART2_YEAST Putative uncharacterized protein ART2 OS=Saccharomyces cerevisiae (strain ATCC 204508 / S288c) OX=559292 GN=ART2 PE=5 SV=1//8.52619e-17
Chr32	4004831	4004832	2	IP_peak_1138a	59.841	Promoter (1-2kb)	4006003	4008830	2828	+	Sp32G_g00458	Sp32G_t00458	-1171	--	gnl|BL_ORD_ID|28445 sp|Q8TGM7|ART2_YEAST Putative uncharacterized protein ART2 OS=Saccharomyces cerevisiae (strain ATCC 204508 / S288c) OX=559292 GN=ART2 PE=5 SV=1//8.52619e-17
Chr32	4005170	4005171	2	IP_peak_1138b	54.6405	Promoter (<=1kb)	4006003	4008830	2828	+	Sp32G_g00458	Sp32G_t00458	-832	--	gnl|BL_ORD_ID|28445 sp|Q8TGM7|ART2_YEAST Putative uncharacterized protein ART2 OS=Saccharomyces cerevisiae (strain ATCC 204508 / S288c) OX=559292 GN=ART2 PE=5 SV=1//8.52619e-17
Chr32	4005407	4005408	2	IP_peak_1138c	59.8512	Promoter (<=1kb)	4006003	4008830	2828	+	Sp32G_g00458	Sp32G_t00458	-595	--	gnl|BL_ORD_ID|28445 sp|Q8TGM7|ART2_YEAST Putative uncharacterized protein ART2 OS=Saccharomyces cerevisiae (strain ATCC 204508 / S288c) OX=559292 GN=ART2 PE=5 SV=1//8.52619e-17
Chr32	4008296	4008297	2	IP_peak_1139	107.863	Promoter (2-3kb)	4006003	4008830	2828	+	Sp32G_g00458	Sp32G_t00458	2293	--	gnl|BL_ORD_ID|28445 sp|Q8TGM7|ART2_YEAST Putative uncharacterized protein ART2 OS=Saccharomyces cerevisiae (strain ATCC 204508 / S288c) OX=559292 GN=ART2 PE=5 SV=1//8.52619e-17
Chr32	4008923	4008924	2	IP_peak_1140	19.4154	Promoter (2-3kb)	4009359	4011146	1788	-	Sp32G_g00459	Sp32G_t00459	2222	--	-//-
Chr32	4010063	4010064	2	IP_peak_1141a	121.335	Promoter (1-2kb)	4009359	4011146	1788	-	Sp32G_g00459	Sp32G_t00459	1082	--	-//-
Chr32	4010762	4010763	2	IP_peak_1141b	116.21	Promoter (<=1kb)	4009359	4011146	1788	-	Sp32G_g00459	Sp32G_t00459	383	--	-//-
Chr33	1156	1157	2	IP_peak_1142a	94.8383	Distal Intergenic	36908	37806	899	+	Sp33G_g00001	Sp33G_t00001	-35751	--	gnl|BL_ORD_ID|554929 sp|Q0WQK2|ZDHC9_ARATH Probable protein S-acyltransferase 7 OS=Arabidopsis thaliana OX=3702 GN=PAT07 PE=1 SV=1//2.15632e-35
Chr33	1533	1534	2	IP_peak_1142b	112.643	Distal Intergenic	36908	37806	899	+	Sp33G_g00001	Sp33G_t00001	-35374	--	gnl|BL_ORD_ID|554929 sp|Q0WQK2|ZDHC9_ARATH Probable protein S-acyltransferase 7 OS=Arabidopsis thaliana OX=3702 GN=PAT07 PE=1 SV=1//2.15632e-35
Chr33	3660	3661	2	IP_peak_1143	14.5235	Distal Intergenic	36908	37806	899	+	Sp33G_g00001	Sp33G_t00001	-33247	--	gnl|BL_ORD_ID|554929 sp|Q0WQK2|ZDHC9_ARATH Probable protein S-acyltransferase 7 OS=Arabidopsis thaliana OX=3702 GN=PAT07 PE=1 SV=1//2.15632e-35
Chr33	4793	4794	2	IP_peak_1144a	28.0248	Distal Intergenic	36908	37806	899	+	Sp33G_g00001	Sp33G_t00001	-32114	--	gnl|BL_ORD_ID|554929 sp|Q0WQK2|ZDHC9_ARATH Probable protein S-acyltransferase 7 OS=Arabidopsis thaliana OX=3702 GN=PAT07 PE=1 SV=1//2.15632e-35
Chr33	5401	5402	2	IP_peak_1144b	102.057	Distal Intergenic	36908	37806	899	+	Sp33G_g00001	Sp33G_t00001	-31506	--	gnl|BL_ORD_ID|554929 sp|Q0WQK2|ZDHC9_ARATH Probable protein S-acyltransferase 7 OS=Arabidopsis thaliana OX=3702 GN=PAT07 PE=1 SV=1//2.15632e-35
Chr33	20523	20524	2	IP_peak_1145	3.967	Distal Intergenic	36908	37806	899	+	Sp33G_g00001	Sp33G_t00001	-16384	--	gnl|BL_ORD_ID|554929 sp|Q0WQK2|ZDHC9_ARATH Probable protein S-acyltransferase 7 OS=Arabidopsis thaliana OX=3702 GN=PAT07 PE=1 SV=1//2.15632e-35
Chr33	20907	20908	2	IP_peak_1146	7.59991	Distal Intergenic	36908	37806	899	+	Sp33G_g00001	Sp33G_t00001	-16000	--	gnl|BL_ORD_ID|554929 sp|Q0WQK2|ZDHC9_ARATH Probable protein S-acyltransferase 7 OS=Arabidopsis thaliana OX=3702 GN=PAT07 PE=1 SV=1//2.15632e-35
Chr33	72184	72185	2	IP_peak_1147	2.31601	Distal Intergenic	66696	67360	665	-	Sp33G_g00004	Sp33G_t00004	-4824	--	gnl|BL_ORD_ID|41175 sp|Q9C5R8|BAS1B_ARATH 2-Cys peroxiredoxin BAS1-like, chloroplastic OS=Arabidopsis thaliana OX=3702 GN=At5g06290 PE=2 SV=3//3.09107e-07
Chr33	135566	135567	2	IP_peak_1148	3.65643	Distal Intergenic	113363	114896	1534	-	Sp33G_g00006	Sp33G_t00006	-20670	--	-//-
Chr33	147200	147201	2	IP_peak_1149	4.39042	Distal Intergenic	113363	114896	1534	-	Sp33G_g00006	Sp33G_t00006	-32304	--	-//-
Chr33	147799	147800	2	IP_peak_1150	66.4081	Distal Intergenic	113363	114896	1534	-	Sp33G_g00006	Sp33G_t00006	-32903	--	-//-
Chr33	148367	148368	2	IP_peak_1151	126.133	Distal Intergenic	113363	114896	1534	-	Sp33G_g00006	Sp33G_t00006	-33471	--	-//-
Chr33	153611	153612	2	IP_peak_1152	12.3551	Distal Intergenic	113363	114896	1534	-	Sp33G_g00006	Sp33G_t00006	-38715	--	-//-
Chr33	161292	161293	2	IP_peak_1153	26.6104	Distal Intergenic	113363	114896	1534	-	Sp33G_g00006	Sp33G_t00006	-46396	--	-//-
Chr33	189947	189948	2	IP_peak_1154	29.9504	Distal Intergenic	113363	114896	1534	-	Sp33G_g00006	Sp33G_t00006	-75051	--	-//-
Chr33	191111	191112	2	IP_peak_1155	10.4237	Distal Intergenic	113363	114896	1534	-	Sp33G_g00006	Sp33G_t00006	-76215	--	-//-
Chr33	198363	198364	2	IP_peak_1156	16.5662	Distal Intergenic	113363	114896	1534	-	Sp33G_g00006	Sp33G_t00006	-83467	--	-//-
Chr33	204607	204608	2	IP_peak_1157	5.18181	Distal Intergenic	113363	114896	1534	-	Sp33G_g00006	Sp33G_t00006	-89711	--	-//-
Chr33	235789	235790	2	IP_peak_1158	40.8803	Distal Intergenic	315790	317321	1532	-	Sp33G_g00007	Sp33G_t00007	81531	--	gnl|BL_ORD_ID|427465 sp|Q9LLL8|SBT4E_ARATH Subtilisin-like protease SBT4.14 OS=Arabidopsis thaliana OX=3702 GN=SBT4.14 PE=2 SV=1//3.88008e-164
Chr33	281952	281953	2	IP_peak_1159	2.99122	Distal Intergenic	315790	317321	1532	-	Sp33G_g00007	Sp33G_t00007	35368	--	gnl|BL_ORD_ID|427465 sp|Q9LLL8|SBT4E_ARATH Subtilisin-like protease SBT4.14 OS=Arabidopsis thaliana OX=3702 GN=SBT4.14 PE=2 SV=1//3.88008e-164
Chr33	292088	292089	2	IP_peak_1160	3.90904	Distal Intergenic	315790	317321	1532	-	Sp33G_g00007	Sp33G_t00007	25232	--	gnl|BL_ORD_ID|427465 sp|Q9LLL8|SBT4E_ARATH Subtilisin-like protease SBT4.14 OS=Arabidopsis thaliana OX=3702 GN=SBT4.14 PE=2 SV=1//3.88008e-164
Chr33	303297	303298	2	IP_peak_1161	3.7213	Distal Intergenic	315790	317321	1532	-	Sp33G_g00007	Sp33G_t00007	14023	--	gnl|BL_ORD_ID|427465 sp|Q9LLL8|SBT4E_ARATH Subtilisin-like protease SBT4.14 OS=Arabidopsis thaliana OX=3702 GN=SBT4.14 PE=2 SV=1//3.88008e-164
Chr33	312467	312468	2	IP_peak_1162	2.31601	Distal Intergenic	315790	317321	1532	-	Sp33G_g00007	Sp33G_t00007	4853	--	gnl|BL_ORD_ID|427465 sp|Q9LLL8|SBT4E_ARATH Subtilisin-like protease SBT4.14 OS=Arabidopsis thaliana OX=3702 GN=SBT4.14 PE=2 SV=1//3.88008e-164
Chr33	324353	324354	2	IP_peak_1163	8.98805	Distal Intergenic	319942	320319	378	-	Sp33G_g00009	Sp33G_t00009	-4034	--	-//-
Chr33	359958	359959	2	IP_peak_1164	3.7213	Distal Intergenic	319942	320319	378	-	Sp33G_g00009	Sp33G_t00009	-39639	--	-//-
Chr33	362163	362164	2	IP_peak_1165	2.31601	Distal Intergenic	319942	320319	378	-	Sp33G_g00009	Sp33G_t00009	-41844	--	-//-
Chr33	392249	392250	2	IP_peak_1166	3.49494	Distal Intergenic	319942	320319	378	-	Sp33G_g00009	Sp33G_t00009	-71930	--	-//-
Chr33	425781	425782	2	IP_peak_1167	2.99122	Distal Intergenic	480846	482410	1565	+	Sp33G_g00010	Sp33G_t00010	-55064	--	gnl|BL_ORD_ID|438039 sp|Q39522|SMT_COPJA (S)-scoulerine 9-O-methyltransferase OS=Coptis japonica OX=3442 GN=SMT PE=1 SV=1//4.96145e-71
Chr33	442420	442421	2	IP_peak_1168	2.99122	Distal Intergenic	480846	482410	1565	+	Sp33G_g00010	Sp33G_t00010	-38425	--	gnl|BL_ORD_ID|438039 sp|Q39522|SMT_COPJA (S)-scoulerine 9-O-methyltransferase OS=Coptis japonica OX=3442 GN=SMT PE=1 SV=1//4.96145e-71
Chr33	465724	465725	2	IP_peak_1169	3.57505	Distal Intergenic	480846	482410	1565	+	Sp33G_g00010	Sp33G_t00010	-15121	--	gnl|BL_ORD_ID|438039 sp|Q39522|SMT_COPJA (S)-scoulerine 9-O-methyltransferase OS=Coptis japonica OX=3442 GN=SMT PE=1 SV=1//4.96145e-71
Chr33	499297	499298	2	IP_peak_1170	2.31601	Distal Intergenic	480846	482410	1565	+	Sp33G_g00010	Sp33G_t00010	18451	--	gnl|BL_ORD_ID|438039 sp|Q39522|SMT_COPJA (S)-scoulerine 9-O-methyltransferase OS=Coptis japonica OX=3442 GN=SMT PE=1 SV=1//4.96145e-71
Chr33	501480	501481	2	IP_peak_1171	2.99122	Distal Intergenic	480846	482410	1565	+	Sp33G_g00010	Sp33G_t00010	20634	--	gnl|BL_ORD_ID|438039 sp|Q39522|SMT_COPJA (S)-scoulerine 9-O-methyltransferase OS=Coptis japonica OX=3442 GN=SMT PE=1 SV=1//4.96145e-71
Chr33	631817	631818	2	IP_peak_1172	3.49494	Promoter (<=1kb)	631644	632309	666	+	Sp33G_g00017	Sp33G_t00017	173	--	-//-
Chr33	652759	652760	2	IP_peak_1173	26.4825	Distal Intergenic	656279	659302	3024	+	Sp33G_g00022	Sp33G_t00022	-3519	--	gnl|BL_ORD_ID|202947 sp|Q9C992|KCS7_ARATH 3-ketoacyl-CoA synthase 7 OS=Arabidopsis thaliana OX=3702 GN=KCS7 PE=2 SV=1//2.16405e-177
Chr33	661084	661085	2	IP_peak_1174	6.02906	Promoter (2-3kb)	657562	658944	1383	-	Sp33G_g00023	Sp33G_t00023	-2140	--	gnl|BL_ORD_ID|202947 sp|Q9C992|KCS7_ARATH 3-ketoacyl-CoA synthase 7 OS=Arabidopsis thaliana OX=3702 GN=KCS7 PE=2 SV=1//0
Chr33	782676	782677	2	IP_peak_1175	4.50036	Distal Intergenic	772098	777242	5145	-	Sp33G_g00035	Sp33G_t00035	-5434	--	gnl|BL_ORD_ID|308441 sp|Q03194|PMA4_NICPL Plasma membrane ATPase 4 OS=Nicotiana plumbaginifolia OX=4092 GN=PMA4 PE=2 SV=1//0
Chr33	1237669	1237670	2	IP_peak_1176	2.31601	Distal Intergenic	1220614	1233658	13045	-	Sp33G_g00075	Sp33G_t00075	-4011	--	-//-
Chr33	1903485	1903486	2	IP_peak_1177	2.99122	Promoter (2-3kb)	1905761	1911156	5396	+	Sp33G_g00192	Sp33G_t00192	-2275	--	gnl|BL_ORD_ID|442304 sp|O22060|SPSA1_CITUN Probable sucrose-phosphate synthase 1 OS=Citrus unshiu OX=55188 GN=SPS1 PE=2 SV=1//0
Chr33	2233969	2233970	2	IP_peak_1178	2.70727	Promoter (1-2kb)	2235338	2242476	7139	+	Sp33G_g00253	Sp33G_t00253	-1368	--	gnl|BL_ORD_ID|494354 sp|F4IY62|UGPA3_ARATH UTP--glucose-1-phosphate uridylyltransferase 3, chloroplastic OS=Arabidopsis thaliana OX=3702 GN=UGP3 PE=1 SV=1//0
Chr33	2360009	2360010	2	IP_peak_1179	64.8793	Promoter (<=1kb)	2360264	2362341	2078	+	Sp33G_g00282	Sp33G_t00282	-254	--	gnl|BL_ORD_ID|288665 sp|Q8LBZ4|OTU_ARATH OTU domain-containing protein At3g57810 OS=Arabidopsis thaliana OX=3702 GN=At3g57810 PE=2 SV=1//4.81747e-11
Chr33	2410557	2410558	2	IP_peak_1180	3.09359	Promoter (2-3kb)	2412662	2413029	368	+	Sp33G_g00290	Sp33G_t00290	-2104	--	gnl|BL_ORD_ID|216907 sp|P0C7P8|LHWL1_ARATH Transcription factor EMB1444 OS=Arabidopsis thaliana OX=3702 GN=EMB1444 PE=2 SV=1//1.42377e-07
Chr33	3154678	3154679	2	IP_peak_1181	36.4979	Promoter (1-2kb)	3155854	3156219	366	+	Sp33G_g00484	Sp33G_t00484	-1175	--	gnl|BL_ORD_ID|171650 sp|Q6Z9C8|HFB2B_ORYSJ Heat stress transcription factor B-2b OS=Oryza sativa subsp. japonica OX=39947 GN=HSFB2B PE=2 SV=1//9.76411e-32
Chr33	3402820	3402821	2	IP_peak_1182	2.31601	Promoter (1-2kb)	3403488	3403860	373	-	Sp33G_g00551	Sp33G_t00551	1039	--	gnl|BL_ORD_ID|314410 sp|Q8GW32|PRE6_ARATH Transcription factor PRE6 OS=Arabidopsis thaliana OX=3702 GN=PRE6 PE=1 SV=1//3.96143e-26
Chr33	3419343	3419344	2	IP_peak_1183	4.15052	Distal Intergenic	3413827	3414689	863	-	Sp33G_g00556	Sp33G_t00556	-4654	--	gnl|BL_ORD_ID|438374 sp|Q9LMG8|SNP30_ARATH Putative SNAP25 homologous protein SNAP30 OS=Arabidopsis thaliana OX=3702 GN=SNAP30 PE=3 SV=1//4.96139e-61
Chr33	3646705	3646706	2	IP_peak_1184	2.99122	Promoter (2-3kb)	3640701	3643825	3125	-	Sp33G_g00621	Sp33G_t00621	-2880	--	gnl|BL_ORD_ID|300310 sp|Q9SRR0|PEX13_ARATH Peroxisomal membrane protein 13 OS=Arabidopsis thaliana OX=3702 GN=PEX13 PE=1 SV=1//3.15974e-13
Chr33	4079110	4079111	2	IP_peak_1185	25.3707	Distal Intergenic	4068464	4070728	2265	+	Sp33G_g00703	Sp33G_t00703	10646	--	-//-
Chr33	4079864	4079865	2	IP_peak_1186	2.32832	Distal Intergenic	4068464	4070728	2265	+	Sp33G_g00703	Sp33G_t00703	11400	--	-//-
Chr34	39296	39297	2	IP_peak_1187	2.99122	Distal Intergenic	35121	39218	4098	+	Sp34G_g00004	Sp34G_t00004	4175	--	-//-
Chr34	43505	43506	2	IP_peak_1188	2.99122	Distal Intergenic	35121	39218	4098	+	Sp34G_g00004	Sp34G_t00004	8384	--	-//-
Chr34	602295	602296	2	IP_peak_1189	3.70651	Distal Intergenic	597574	600254	2681	+	Sp34G_g00093	Sp34G_t00093	4721	--	-//-
Chr34	742400	742401	2	IP_peak_1190	130.785	Downstream (1-2kb)	743764	746613	2850	-	Sp34G_g00111	Sp34G_t00111	4212	--	gnl|BL_ORD_ID|124302 sp|Q9C554|EXPA1_ARATH Expansin-A1 OS=Arabidopsis thaliana OX=3702 GN=EXPA1 PE=2 SV=1//1.67997e-115
Chr34	794213	794214	2	IP_peak_1191	51.4723	Promoter (1-2kb)	793981	795563	1583	-	Sp34G_g00116	Sp34G_t00116	1349	--	gnl|BL_ORD_ID|828 sp|O04529|2MMP_ARATH Metalloendoproteinase 2-MMP OS=Arabidopsis thaliana OX=3702 GN=2MMP PE=1 SV=1//1.05497e-67
Chr34	908547	908548	2	IP_peak_1192	3.99967	Distal Intergenic	901062	903415	2354	-	Sp34G_g00129	Sp34G_t00129	-5132	--	gnl|BL_ORD_ID|130366 sp|Q9ZR09|FDL25_ARATH Putative F-box/FBD/LRR-repeat protein At4g03220 OS=Arabidopsis thaliana OX=3702 GN=At4g03220 PE=4 SV=1//1.11846e-64
Chr34	932088	932089	2	IP_peak_1193a	5.86326	Distal Intergenic	920728	921462	735	+	Sp34G_g00131	Sp34G_t00131	11360	--	gnl|BL_ORD_ID|99626 sp|Q9SKQ2|DIR4_ARATH Dirigent protein 4 OS=Arabidopsis thaliana OX=3702 GN=DIR4 PE=2 SV=1//5.01982e-26
Chr34	932400	932401	2	IP_peak_1193b	36.2505	Distal Intergenic	920728	921462	735	+	Sp34G_g00131	Sp34G_t00131	11672	--	gnl|BL_ORD_ID|99626 sp|Q9SKQ2|DIR4_ARATH Dirigent protein 4 OS=Arabidopsis thaliana OX=3702 GN=DIR4 PE=2 SV=1//5.01982e-26
Chr34	1051844	1051845	2	IP_peak_1194	4.27651	Distal Intergenic	1041323	1042258	936	-	Sp34G_g00143	Sp34G_t00143	-9586	--	-//-
Chr34	1096118	1096119	2	IP_peak_1195	3.7213	Promoter (2-3kb)	1093475	1096329	2855	+	Sp34G_g00145	Sp34G_t00145	2643	--	-//-
Chr34	1167390	1167391	2	IP_peak_1196	2.87895	Downstream (2-3kb)	1170232	1170638	407	-	Sp34G_g00149	Sp34G_t00149	3247	--	gnl|BL_ORD_ID|68605 sp|Q9FIH9|CML37_ARATH Calcium-binding protein CML37 OS=Arabidopsis thaliana OX=3702 GN=CML37 PE=2 SV=1//6.55855e-18
Chr34	1189737	1189738	2	IP_peak_1197	23.5593	Promoter (2-3kb)	1190179	1191943	1765	-	Sp34G_g00150	Sp34G_t00150	2205	--	-//-
Chr34	1231017	1231018	2	IP_peak_1198	2.31601	Distal Intergenic	1236292	1236651	360	-	Sp34G_g00152	Sp34G_t00152	5633	--	-//-
Chr34	1261839	1261840	2	IP_peak_1199	3.34098	Distal Intergenic	1238290	1238556	267	-	Sp34G_g00154	Sp34G_t00154	-23283	--	-//-
Chr34	1379720	1379721	2	IP_peak_1200	2.89773	Distal Intergenic	1396172	1397240	1069	+	Sp34G_g00155	Sp34G_t00155	-16451	--	-//-
Chr34	1390657	1390658	2	IP_peak_1201	80.0416	Distal Intergenic	1396172	1397240	1069	+	Sp34G_g00155	Sp34G_t00155	-5514	--	-//-
Chr34	1397408	1397409	2	IP_peak_1202	2.31601	Promoter (1-2kb)	1396172	1397240	1069	+	Sp34G_g00155	Sp34G_t00155	1236	--	-//-
Chr34	1430212	1430213	2	IP_peak_1203	4.24057	Distal Intergenic	1400763	1401390	628	-	Sp34G_g00158	Sp34G_t00158	-28822	--	gnl|BL_ORD_ID|521654 sp|P73121|Y1919_SYNY3 Uncharacterized protein slr1919 OS=Synechocystis sp. (strain PCC 6803 / Kazusa) OX=1111708 GN=slr1919 PE=3 SV=1//1.79237e-09
Chr34	1493988	1493989	2	IP_peak_1204	2.79809	Distal Intergenic	1579237	1580294	1058	-	Sp34G_g00159	Sp34G_t00159	86305	--	-//-
Chr34	1510176	1510177	2	IP_peak_1205	3.10868	Distal Intergenic	1579237	1580294	1058	-	Sp34G_g00159	Sp34G_t00159	70117	--	-//-
Chr34	1521277	1521278	2	IP_peak_1206	2.79809	Distal Intergenic	1579237	1580294	1058	-	Sp34G_g00159	Sp34G_t00159	59016	--	-//-
Chr34	1552694	1552695	2	IP_peak_1207	2.99122	Distal Intergenic	1579237	1580294	1058	-	Sp34G_g00159	Sp34G_t00159	27599	--	-//-
Chr34	1562830	1562831	2	IP_peak_1208	2.31601	Distal Intergenic	1579237	1580294	1058	-	Sp34G_g00159	Sp34G_t00159	17463	--	-//-
Chr34	1564899	1564900	2	IP_peak_1209	2.99122	Distal Intergenic	1579237	1580294	1058	-	Sp34G_g00159	Sp34G_t00159	15394	--	-//-
Chr34	1565305	1565306	2	IP_peak_1210	5.32362	Distal Intergenic	1579237	1580294	1058	-	Sp34G_g00159	Sp34G_t00159	14988	--	-//-
Chr34	1593056	1593057	2	IP_peak_1211	2.31601	Distal Intergenic	1579237	1580294	1058	-	Sp34G_g00159	Sp34G_t00159	-12762	--	-//-
Chr34	1599560	1599561	2	IP_peak_1212	3.61179	Distal Intergenic	1607919	1608981	1063	+	Sp34G_g00160	Sp34G_t00160	-8358	--	-//-
Chr34	1618077	1618078	2	IP_peak_1213	5.79552	Distal Intergenic	1607919	1608981	1063	+	Sp34G_g00160	Sp34G_t00160	10158	--	-//-
Chr34	1627646	1627647	2	IP_peak_1214	2.32117	Distal Intergenic	1607919	1608981	1063	+	Sp34G_g00160	Sp34G_t00160	19727	--	-//-
Chr34	1641798	1641799	2	IP_peak_1215	2.54183	Distal Intergenic	1607919	1608981	1063	+	Sp34G_g00160	Sp34G_t00160	33879	--	-//-
Chr34	1726207	1726208	2	IP_peak_1216	5.32362	Distal Intergenic	1718903	1719333	431	+	Sp34G_g00163	Sp34G_t00163	7304	--	-//-
Chr34	1737798	1737799	2	IP_peak_1217	2.31601	Distal Intergenic	1718903	1719333	431	+	Sp34G_g00163	Sp34G_t00163	18895	--	-//-
Chr34	1747925	1747926	2	IP_peak_1218	2.61974	Distal Intergenic	1718903	1719333	431	+	Sp34G_g00163	Sp34G_t00163	29022	--	-//-
Chr34	1758489	1758490	2	IP_peak_1219	2.31601	Distal Intergenic	1777489	1777638	150	-	Sp34G_g00164	Sp34G_t00164	19148	--	-//-
Chr34	1836242	1836243	2	IP_peak_1220	2.6572	Distal Intergenic	1777489	1777638	150	-	Sp34G_g00164	Sp34G_t00164	-58604	--	-//-
Chr34	1851953	1851954	2	IP_peak_1221	3.67765	Distal Intergenic	1777489	1777638	150	-	Sp34G_g00164	Sp34G_t00164	-74315	--	-//-
Chr34	1864191	1864192	2	IP_peak_1222	2.91715	Distal Intergenic	1950013	1952028	2016	+	Sp34G_g00165	Sp34G_t00165	-85821	--	gnl|BL_ORD_ID|305453 sp|Q06611|PIP12_ARATH Aquaporin PIP1-2 OS=Arabidopsis thaliana OX=3702 GN=PIP1-2 PE=1 SV=1//0
Chr34	1872035	1872036	2	IP_peak_1223	3.7213	Distal Intergenic	1950013	1952028	2016	+	Sp34G_g00165	Sp34G_t00165	-77977	--	gnl|BL_ORD_ID|305453 sp|Q06611|PIP12_ARATH Aquaporin PIP1-2 OS=Arabidopsis thaliana OX=3702 GN=PIP1-2 PE=1 SV=1//0
Chr34	1873194	1873195	2	IP_peak_1224	5.32362	Distal Intergenic	1950013	1952028	2016	+	Sp34G_g00165	Sp34G_t00165	-76818	--	gnl|BL_ORD_ID|305453 sp|Q06611|PIP12_ARATH Aquaporin PIP1-2 OS=Arabidopsis thaliana OX=3702 GN=PIP1-2 PE=1 SV=1//0
Chr34	1883654	1883655	2	IP_peak_1225	2.93583	Distal Intergenic	1950013	1952028	2016	+	Sp34G_g00165	Sp34G_t00165	-66358	--	gnl|BL_ORD_ID|305453 sp|Q06611|PIP12_ARATH Aquaporin PIP1-2 OS=Arabidopsis thaliana OX=3702 GN=PIP1-2 PE=1 SV=1//0
Chr34	1907495	1907496	2	IP_peak_1226	4.33944	Distal Intergenic	1950013	1952028	2016	+	Sp34G_g00165	Sp34G_t00165	-42517	--	gnl|BL_ORD_ID|305453 sp|Q06611|PIP12_ARATH Aquaporin PIP1-2 OS=Arabidopsis thaliana OX=3702 GN=PIP1-2 PE=1 SV=1//0
Chr34	1955670	1955671	2	IP_peak_1227	18.2635	Distal Intergenic	1950013	1952028	2016	+	Sp34G_g00165	Sp34G_t00165	5657	--	gnl|BL_ORD_ID|305453 sp|Q06611|PIP12_ARATH Aquaporin PIP1-2 OS=Arabidopsis thaliana OX=3702 GN=PIP1-2 PE=1 SV=1//0
Chr34	1961538	1961539	2	IP_peak_1228	2.31601	Distal Intergenic	1950013	1952028	2016	+	Sp34G_g00165	Sp34G_t00165	11525	--	gnl|BL_ORD_ID|305453 sp|Q06611|PIP12_ARATH Aquaporin PIP1-2 OS=Arabidopsis thaliana OX=3702 GN=PIP1-2 PE=1 SV=1//0
Chr34	1964404	1964405	2	IP_peak_1229	2.31601	Distal Intergenic	1950013	1952028	2016	+	Sp34G_g00165	Sp34G_t00165	14391	--	gnl|BL_ORD_ID|305453 sp|Q06611|PIP12_ARATH Aquaporin PIP1-2 OS=Arabidopsis thaliana OX=3702 GN=PIP1-2 PE=1 SV=1//0
Chr34	1973770	1973771	2	IP_peak_1230	3.7213	Distal Intergenic	1950013	1952028	2016	+	Sp34G_g00165	Sp34G_t00165	23757	--	gnl|BL_ORD_ID|305453 sp|Q06611|PIP12_ARATH Aquaporin PIP1-2 OS=Arabidopsis thaliana OX=3702 GN=PIP1-2 PE=1 SV=1//0
Chr34	1986707	1986708	2	IP_peak_1231	3.40041	Distal Intergenic	1950013	1952028	2016	+	Sp34G_g00165	Sp34G_t00165	36694	--	gnl|BL_ORD_ID|305453 sp|Q06611|PIP12_ARATH Aquaporin PIP1-2 OS=Arabidopsis thaliana OX=3702 GN=PIP1-2 PE=1 SV=1//0
Chr34	1995091	1995092	2	IP_peak_1232	12.8128	Distal Intergenic	1950013	1952028	2016	+	Sp34G_g00165	Sp34G_t00165	45078	--	gnl|BL_ORD_ID|305453 sp|Q06611|PIP12_ARATH Aquaporin PIP1-2 OS=Arabidopsis thaliana OX=3702 GN=PIP1-2 PE=1 SV=1//0
Chr34	2031997	2031998	2	IP_peak_1233	2.79809	Distal Intergenic	2102639	2104353	1715	+	Sp34G_g00166	Sp34G_t00166	-70641	--	-//-
Chr34	2051379	2051380	2	IP_peak_1234	61.3166	Distal Intergenic	2102639	2104353	1715	+	Sp34G_g00166	Sp34G_t00166	-51259	--	-//-
Chr34	2093034	2093035	2	IP_peak_1235	2.31601	Distal Intergenic	2102639	2104353	1715	+	Sp34G_g00166	Sp34G_t00166	-9604	--	-//-
Chr34	2112008	2112009	2	IP_peak_1236	2.31601	Distal Intergenic	2102639	2104353	1715	+	Sp34G_g00166	Sp34G_t00166	9369	--	-//-
Chr34	2124791	2124792	2	IP_peak_1237	3.7213	Distal Intergenic	2102639	2104353	1715	+	Sp34G_g00166	Sp34G_t00166	22152	--	-//-
Chr34	2164513	2164514	2	IP_peak_1238	3.57505	Distal Intergenic	2102639	2104353	1715	+	Sp34G_g00166	Sp34G_t00166	61874	--	-//-
Chr34	2169026	2169027	2	IP_peak_1239	3.40041	Distal Intergenic	2102639	2104353	1715	+	Sp34G_g00166	Sp34G_t00166	66387	--	-//-
Chr34	2169771	2169772	2	IP_peak_1240	2.31601	Distal Intergenic	2102639	2104353	1715	+	Sp34G_g00166	Sp34G_t00166	67132	--	-//-
Chr34	2184053	2184054	2	IP_peak_1241	3.58145	Distal Intergenic	2102639	2104353	1715	+	Sp34G_g00166	Sp34G_t00166	81414	--	-//-
Chr34	2188951	2188952	2	IP_peak_1242	44.3716	Distal Intergenic	2102639	2104353	1715	+	Sp34G_g00166	Sp34G_t00166	86312	--	-//-
Chr34	2196049	2196050	2	IP_peak_1243	2.99122	Distal Intergenic	2102639	2104353	1715	+	Sp34G_g00166	Sp34G_t00166	93410	--	-//-
Chr34	2212708	2212709	2	IP_peak_1244	5.03024	Distal Intergenic	2102639	2104353	1715	+	Sp34G_g00166	Sp34G_t00166	110069	--	-//-
Chr34	2222435	2222436	2	IP_peak_1245	3.65643	Distal Intergenic	2102639	2104353	1715	+	Sp34G_g00166	Sp34G_t00166	119796	--	-//-
Chr34	2228118	2228119	2	IP_peak_1246	2.99122	Distal Intergenic	2102639	2104353	1715	+	Sp34G_g00166	Sp34G_t00166	125479	--	-//-
Chr34	2248868	2248869	2	IP_peak_1247	2.37277	Distal Intergenic	2102639	2104353	1715	+	Sp34G_g00166	Sp34G_t00166	146229	--	-//-
Chr34	2249308	2249309	2	IP_peak_1248	2.7542	Distal Intergenic	2102639	2104353	1715	+	Sp34G_g00166	Sp34G_t00166	146669	--	-//-
Chr34	2279739	2279740	2	IP_peak_1249	3.77869	Distal Intergenic	2102639	2104353	1715	+	Sp34G_g00166	Sp34G_t00166	177100	--	-//-
Chr34	2282228	2282229	2	IP_peak_1250	4.34594	Distal Intergenic	2102639	2104353	1715	+	Sp34G_g00166	Sp34G_t00166	179589	--	-//-
Chr34	2300064	2300065	2	IP_peak_1251	2.99122	Distal Intergenic	2102639	2104353	1715	+	Sp34G_g00166	Sp34G_t00166	197425	--	-//-
Chr34	2304586	2304587	2	IP_peak_1252	2.99122	Distal Intergenic	2503874	2504538	665	-	Sp34G_g00167	Sp34G_t00167	199951	--	gnl|BL_ORD_ID|207583 sp|P46864|KN14M_ARATH Kinesin-like protein KIN-14M OS=Arabidopsis thaliana OX=3702 GN=KIN14M PE=1 SV=1//5.93846e-22
Chr34	2316304	2316305	2	IP_peak_1253	2.99122	Distal Intergenic	2503874	2504538	665	-	Sp34G_g00167	Sp34G_t00167	188233	--	gnl|BL_ORD_ID|207583 sp|P46864|KN14M_ARATH Kinesin-like protein KIN-14M OS=Arabidopsis thaliana OX=3702 GN=KIN14M PE=1 SV=1//5.93846e-22
Chr34	2320671	2320672	2	IP_peak_1254	3.7213	Distal Intergenic	2503874	2504538	665	-	Sp34G_g00167	Sp34G_t00167	183866	--	gnl|BL_ORD_ID|207583 sp|P46864|KN14M_ARATH Kinesin-like protein KIN-14M OS=Arabidopsis thaliana OX=3702 GN=KIN14M PE=1 SV=1//5.93846e-22
Chr34	2328781	2328782	2	IP_peak_1255	2.79809	Distal Intergenic	2503874	2504538	665	-	Sp34G_g00167	Sp34G_t00167	175756	--	gnl|BL_ORD_ID|207583 sp|P46864|KN14M_ARATH Kinesin-like protein KIN-14M OS=Arabidopsis thaliana OX=3702 GN=KIN14M PE=1 SV=1//5.93846e-22
Chr34	2360421	2360422	2	IP_peak_1256	4.50036	Distal Intergenic	2503874	2504538	665	-	Sp34G_g00167	Sp34G_t00167	144116	--	gnl|BL_ORD_ID|207583 sp|P46864|KN14M_ARATH Kinesin-like protein KIN-14M OS=Arabidopsis thaliana OX=3702 GN=KIN14M PE=1 SV=1//5.93846e-22
Chr34	2371422	2371423	2	IP_peak_1257	3.7213	Distal Intergenic	2503874	2504538	665	-	Sp34G_g00167	Sp34G_t00167	133115	--	gnl|BL_ORD_ID|207583 sp|P46864|KN14M_ARATH Kinesin-like protein KIN-14M OS=Arabidopsis thaliana OX=3702 GN=KIN14M PE=1 SV=1//5.93846e-22
Chr34	2372087	2372088	2	IP_peak_1258	2.99122	Distal Intergenic	2503874	2504538	665	-	Sp34G_g00167	Sp34G_t00167	132450	--	gnl|BL_ORD_ID|207583 sp|P46864|KN14M_ARATH Kinesin-like protein KIN-14M OS=Arabidopsis thaliana OX=3702 GN=KIN14M PE=1 SV=1//5.93846e-22
Chr34	2402279	2402280	2	IP_peak_1259	2.31601	Distal Intergenic	2503874	2504538	665	-	Sp34G_g00167	Sp34G_t00167	102258	--	gnl|BL_ORD_ID|207583 sp|P46864|KN14M_ARATH Kinesin-like protein KIN-14M OS=Arabidopsis thaliana OX=3702 GN=KIN14M PE=1 SV=1//5.93846e-22
Chr34	2405534	2405535	2	IP_peak_1260	2.99122	Distal Intergenic	2503874	2504538	665	-	Sp34G_g00167	Sp34G_t00167	99003	--	gnl|BL_ORD_ID|207583 sp|P46864|KN14M_ARATH Kinesin-like protein KIN-14M OS=Arabidopsis thaliana OX=3702 GN=KIN14M PE=1 SV=1//5.93846e-22
Chr34	2415584	2415585	2	IP_peak_1261	3.04873	Distal Intergenic	2503874	2504538	665	-	Sp34G_g00167	Sp34G_t00167	88953	--	gnl|BL_ORD_ID|207583 sp|P46864|KN14M_ARATH Kinesin-like protein KIN-14M OS=Arabidopsis thaliana OX=3702 GN=KIN14M PE=1 SV=1//5.93846e-22
Chr34	2460832	2460833	2	IP_peak_1262	2.99122	Distal Intergenic	2503874	2504538	665	-	Sp34G_g00167	Sp34G_t00167	43705	--	gnl|BL_ORD_ID|207583 sp|P46864|KN14M_ARATH Kinesin-like protein KIN-14M OS=Arabidopsis thaliana OX=3702 GN=KIN14M PE=1 SV=1//5.93846e-22
Chr34	2464044	2464045	2	IP_peak_1263	2.99122	Distal Intergenic	2503874	2504538	665	-	Sp34G_g00167	Sp34G_t00167	40493	--	gnl|BL_ORD_ID|207583 sp|P46864|KN14M_ARATH Kinesin-like protein KIN-14M OS=Arabidopsis thaliana OX=3702 GN=KIN14M PE=1 SV=1//5.93846e-22
Chr34	2472487	2472488	2	IP_peak_1264	2.30735	Distal Intergenic	2503874	2504538	665	-	Sp34G_g00167	Sp34G_t00167	32050	--	gnl|BL_ORD_ID|207583 sp|P46864|KN14M_ARATH Kinesin-like protein KIN-14M OS=Arabidopsis thaliana OX=3702 GN=KIN14M PE=1 SV=1//5.93846e-22
Chr34	2480345	2480346	2	IP_peak_1265	3.7213	Distal Intergenic	2503874	2504538	665	-	Sp34G_g00167	Sp34G_t00167	24192	--	gnl|BL_ORD_ID|207583 sp|P46864|KN14M_ARATH Kinesin-like protein KIN-14M OS=Arabidopsis thaliana OX=3702 GN=KIN14M PE=1 SV=1//5.93846e-22
Chr34	2497536	2497537	2	IP_peak_1266	2.31601	Distal Intergenic	2503874	2504538	665	-	Sp34G_g00167	Sp34G_t00167	7001	--	gnl|BL_ORD_ID|207583 sp|P46864|KN14M_ARATH Kinesin-like protein KIN-14M OS=Arabidopsis thaliana OX=3702 GN=KIN14M PE=1 SV=1//5.93846e-22
Chr34	2497994	2497995	2	IP_peak_1267	2.31601	Distal Intergenic	2503874	2504538	665	-	Sp34G_g00167	Sp34G_t00167	6543	--	gnl|BL_ORD_ID|207583 sp|P46864|KN14M_ARATH Kinesin-like protein KIN-14M OS=Arabidopsis thaliana OX=3702 GN=KIN14M PE=1 SV=1//5.93846e-22
Chr34	2560786	2560787	2	IP_peak_1268	6.29075	Distal Intergenic	2503874	2504538	665	-	Sp34G_g00167	Sp34G_t00167	-56248	--	gnl|BL_ORD_ID|207583 sp|P46864|KN14M_ARATH Kinesin-like protein KIN-14M OS=Arabidopsis thaliana OX=3702 GN=KIN14M PE=1 SV=1//5.93846e-22
Chr34	2561320	2561321	2	IP_peak_1269	3.16988	Distal Intergenic	2503874	2504538	665	-	Sp34G_g00167	Sp34G_t00167	-56782	--	gnl|BL_ORD_ID|207583 sp|P46864|KN14M_ARATH Kinesin-like protein KIN-14M OS=Arabidopsis thaliana OX=3702 GN=KIN14M PE=1 SV=1//5.93846e-22
Chr34	2615372	2615373	2	IP_peak_1270	2.99122	Distal Intergenic	2503874	2504538	665	-	Sp34G_g00167	Sp34G_t00167	-110834	--	gnl|BL_ORD_ID|207583 sp|P46864|KN14M_ARATH Kinesin-like protein KIN-14M OS=Arabidopsis thaliana OX=3702 GN=KIN14M PE=1 SV=1//5.93846e-22
Chr34	2630953	2630954	2	IP_peak_1271	4.50036	Distal Intergenic	2739772	2752670	12899	+	Sp34G_g00168	Sp34G_t00168	-108818	--	gnl|BL_ORD_ID|435745 sp|O64483|SIRK_ARATH Senescence-induced receptor-like serine/threonine-protein kinase OS=Arabidopsis thaliana OX=3702 GN=SIRK PE=2 SV=1//4.51913e-91
Chr34	2637283	2637284	2	IP_peak_1272	4.50036	Distal Intergenic	2739772	2752670	12899	+	Sp34G_g00168	Sp34G_t00168	-102488	--	gnl|BL_ORD_ID|435745 sp|O64483|SIRK_ARATH Senescence-induced receptor-like serine/threonine-protein kinase OS=Arabidopsis thaliana OX=3702 GN=SIRK PE=2 SV=1//4.51913e-91
Chr34	2657943	2657944	2	IP_peak_1273	2.31601	Distal Intergenic	2739772	2752670	12899	+	Sp34G_g00168	Sp34G_t00168	-81828	--	gnl|BL_ORD_ID|435745 sp|O64483|SIRK_ARATH Senescence-induced receptor-like serine/threonine-protein kinase OS=Arabidopsis thaliana OX=3702 GN=SIRK PE=2 SV=1//4.51913e-91
Chr34	2685383	2685384	2	IP_peak_1274	3.77869	Distal Intergenic	2739772	2752670	12899	+	Sp34G_g00168	Sp34G_t00168	-54388	--	gnl|BL_ORD_ID|435745 sp|O64483|SIRK_ARATH Senescence-induced receptor-like serine/threonine-protein kinase OS=Arabidopsis thaliana OX=3702 GN=SIRK PE=2 SV=1//4.51913e-91
Chr34	2686720	2686721	2	IP_peak_1275	2.31601	Distal Intergenic	2739772	2752670	12899	+	Sp34G_g00168	Sp34G_t00168	-53051	--	gnl|BL_ORD_ID|435745 sp|O64483|SIRK_ARATH Senescence-induced receptor-like serine/threonine-protein kinase OS=Arabidopsis thaliana OX=3702 GN=SIRK PE=2 SV=1//4.51913e-91
Chr34	2691443	2691444	2	IP_peak_1276	3.7213	Distal Intergenic	2739772	2752670	12899	+	Sp34G_g00168	Sp34G_t00168	-48328	--	gnl|BL_ORD_ID|435745 sp|O64483|SIRK_ARATH Senescence-induced receptor-like serine/threonine-protein kinase OS=Arabidopsis thaliana OX=3702 GN=SIRK PE=2 SV=1//4.51913e-91
Chr34	2710967	2710968	2	IP_peak_1277	3.49494	Distal Intergenic	2739772	2752670	12899	+	Sp34G_g00168	Sp34G_t00168	-28804	--	gnl|BL_ORD_ID|435745 sp|O64483|SIRK_ARATH Senescence-induced receptor-like serine/threonine-protein kinase OS=Arabidopsis thaliana OX=3702 GN=SIRK PE=2 SV=1//4.51913e-91
Chr34	2760028	2760029	2	IP_peak_1278	5.32457	Distal Intergenic	2739772	2752670	12899	+	Sp34G_g00168	Sp34G_t00168	20256	--	gnl|BL_ORD_ID|435745 sp|O64483|SIRK_ARATH Senescence-induced receptor-like serine/threonine-protein kinase OS=Arabidopsis thaliana OX=3702 GN=SIRK PE=2 SV=1//4.51913e-91
Chr34	2782468	2782469	2	IP_peak_1279	5.32362	Distal Intergenic	2798483	2800098	1616	-	Sp34G_g00169	Sp34G_t00169	17629	--	-//-
Chr34	2811998	2811999	2	IP_peak_1280	2.99122	Distal Intergenic	2798483	2800098	1616	-	Sp34G_g00169	Sp34G_t00169	-11900	--	-//-
Chr34	2832190	2832191	2	IP_peak_1281	3.60818	Distal Intergenic	2798483	2800098	1616	-	Sp34G_g00169	Sp34G_t00169	-32092	--	-//-
Chr34	2864422	2864423	2	IP_peak_1282	2.99122	Distal Intergenic	2881563	2882039	477	+	Sp34G_g00170	Sp34G_t00170	-17140	--	gnl|BL_ORD_ID|47800 sp|O65683|BZP11_ARATH bZIP transcription factor 11 OS=Arabidopsis thaliana OX=3702 GN=BZIP11 PE=1 SV=1//1.10277e-35
Chr34	2920366	2920367	2	IP_peak_1283	2.31601	Distal Intergenic	2899228	2900045	818	+	Sp34G_g00172	Sp34G_t00172	21138	--	gnl|BL_ORD_ID|47800 sp|O65683|BZP11_ARATH bZIP transcription factor 11 OS=Arabidopsis thaliana OX=3702 GN=BZIP11 PE=1 SV=1//2.23086e-31
Chr34	2933804	2933805	2	IP_peak_1284	4.16936	Distal Intergenic	2899228	2900045	818	+	Sp34G_g00172	Sp34G_t00172	34576	--	gnl|BL_ORD_ID|47800 sp|O65683|BZP11_ARATH bZIP transcription factor 11 OS=Arabidopsis thaliana OX=3702 GN=BZIP11 PE=1 SV=1//2.23086e-31
Chr34	2970662	2970663	2	IP_peak_1285	2.71756	Promoter (1-2kb)	2969107	2969955	849	+	Sp34G_g00173	Sp34G_t00173	1555	--	-//-
Chr34	2996473	2996474	2	IP_peak_1286	2.31601	Distal Intergenic	2973275	2976733	3459	-	Sp34G_g00174	Sp34G_t00174	-19740	--	gnl|BL_ORD_ID|299430 sp|Q96512|PER9_ARATH Peroxidase 9 OS=Arabidopsis thaliana OX=3702 GN=PER9 PE=1 SV=1//4.88127e-149
Chr34	3024841	3024842	2	IP_peak_1287	2.79809	Distal Intergenic	3021300	3021915	616	+	Sp34G_g00175	Sp34G_t00175	3541	--	gnl|BL_ORD_ID|41403 sp|Q0IGM7|BBX20_ARATH B-box zinc finger protein 20 OS=Arabidopsis thaliana OX=3702 GN=BBX20 PE=1 SV=1//7.90791e-27
Chr34	3058337	3058338	2	IP_peak_1288	3.90449	Downstream (2-3kb)	3060910	3063913	3004	-	Sp34G_g00177	Sp34G_t00177	5575	--	gnl|BL_ORD_ID|43210 sp|Q8GXT3|BH123_ARATH Transcription factor bHLH123 OS=Arabidopsis thaliana OX=3702 GN=BHLH123 PE=1 SV=1//1.52612e-20
Chr34	3088836	3088837	2	IP_peak_1289	3.09359	Distal Intergenic	3077132	3081304	4173	-	Sp34G_g00178	Sp34G_t00178	-7532	--	-//-
Chr34	3093959	3093960	2	IP_peak_1290	3.48269	Distal Intergenic	3077132	3081304	4173	-	Sp34G_g00178	Sp34G_t00178	-12655	--	-//-
Chr34	3148384	3148385	2	IP_peak_1291	56.3929	Distal Intergenic	3141345	3142119	775	-	Sp34G_g00180	Sp34G_t00180	-6265	--	gnl|BL_ORD_ID|31948 sp|Q8L9W3|ATL23_ARATH E3 ubiquitin-protein ligase ATL23 OS=Arabidopsis thaliana OX=3702 GN=ATL23 PE=1 SV=2//1.70011e-29
Chr34	3192722	3192723	2	IP_peak_1292	3.7213	Promoter (1-2kb)	3190946	3193488	2543	+	Sp34G_g00183	Sp34G_t00183	1776	--	gnl|BL_ORD_ID|508633 sp|Q9SEL5|VTI12_ARATH Vesicle transport v-SNARE 12 OS=Arabidopsis thaliana OX=3702 GN=VTI12 PE=1 SV=3//5.25744e-46
Chr34	3264327	3264328	2	IP_peak_1293	22.4881	Distal Intergenic	3275933	3277722	1790	+	Sp34G_g00188	Sp34G_t00188	-11605	--	gnl|BL_ORD_ID|18025 sp|O65390|APA1_ARATH Aspartic proteinase A1 OS=Arabidopsis thaliana OX=3702 GN=APA1 PE=1 SV=1//1.52411e-79
Chr34	3280004	3280005	2	IP_peak_1294	4.4105	Distal Intergenic	3275933	3277722	1790	+	Sp34G_g00188	Sp34G_t00188	4071	--	gnl|BL_ORD_ID|18025 sp|O65390|APA1_ARATH Aspartic proteinase A1 OS=Arabidopsis thaliana OX=3702 GN=APA1 PE=1 SV=1//1.52411e-79
Chr34	3623252	3623253	2	IP_peak_1295	2.31601	Distal Intergenic	3583546	3585128	1583	-	Sp34G_g00224	Sp34G_t00224	-38124	--	gnl|BL_ORD_ID|474891 sp|Q5REM8|TM205_PONAB Transmembrane protein 205 OS=Pongo abelii OX=9601 GN=TMEM205 PE=2 SV=1//4.48561e-14
Chr34	3902523	3902524	2	IP_peak_1296	5.55593	Promoter (<=1kb)	3902441	3903658	1218	+	Sp34G_g00254	Sp34G_t00254	82	--	gnl|BL_ORD_ID|510028 sp|Q9XI33|WIN1_ARATH Ethylene-responsive transcription factor WIN1 OS=Arabidopsis thaliana OX=3702 GN=WIN1 PE=2 SV=1//4.21516e-56
Chr34	3917011	3917012	2	IP_peak_1297	2.97467	Promoter (<=1kb)	3914570	3917127	2558	-	Sp34G_g00256	Sp34G_t00256	115	--	-//-
Chr34	3990771	3990772	2	IP_peak_1298	78.0129	Promoter (<=1kb)	3990883	3991911	1029	+	Sp34G_g00273	Sp34G_t00273	-111	--	gnl|BL_ORD_ID|62811 sp|O81862|CHIC_ARATH Class V chitinase OS=Arabidopsis thaliana OX=3702 GN=ChiC PE=1 SV=1//1.30647e-64
Chr34	4074753	4074754	2	IP_peak_1299	3.09359	Distal Intergenic	4083879	4085094	1216	+	Sp34G_g00290	Sp34G_t00290	-9125	--	gnl|BL_ORD_ID|3774 sp|Q9FKM3|AATPK_ARATH AAA-ATPase At5g57480 OS=Arabidopsis thaliana OX=3702 GN=At5g57480 PE=3 SV=1//5.81412e-13
Chr34	4122705	4122706	2	IP_peak_1300	3.33635	Promoter (<=1kb)	4121908	4123735	1828	+	Sp34G_g00295	Sp34G_t00295	797	--	-//-
Chr34	4170956	4170957	2	IP_peak_1301	6.19487	Distal Intergenic	4160050	4162423	2374	+	Sp34G_g00298	Sp34G_t00298	10906	--	gnl|BL_ORD_ID|13991 sp|Q9XEE9|ALG11_ARATH GDP-Man:Man(3)GlcNAc(2)-PP-Dol alpha-1,2-mannosyltransferase OS=Arabidopsis thaliana OX=3702 GN=ALG11 PE=1 SV=2//0
Chr35	80725	80726	2	IP_peak_1302	198.27	Promoter (<=1kb)	79326	81176	1851	-	Sp35G_g00005	Sp35G_t00005	450	--	gnl|BL_ORD_ID|100579 sp|Q8LK56|DME_ARATH Transcriptional activator DEMETER OS=Arabidopsis thaliana OX=3702 GN=DME PE=1 SV=2//2.44863e-18
Chr35	98259	98260	2	IP_peak_1303	4.15052	Distal Intergenic	103503	107177	3675	-	Sp35G_g00008	Sp35G_t00008	8917	--	gnl|BL_ORD_ID|207595 sp|F4K4C5|KN14S_ARATH Kinesin-like protein KIN-14S OS=Arabidopsis thaliana OX=3702 GN=KIN14S PE=3 SV=1//0
Chr35	162812	162813	2	IP_peak_1304	5.28988	Promoter (2-3kb)	164815	165884	1070	+	Sp35G_g00011	Sp35G_t00011	-2002	--	gnl|BL_ORD_ID|348482 sp|Q93ZG7|RH38_ARATH DEAD-box ATP-dependent RNA helicase 38 OS=Arabidopsis thaliana OX=3702 GN=RH38 PE=1 SV=2//8.528e-80
Chr35	496437	496438	2	IP_peak_1305a	132.334	Distal Intergenic	501901	503331	1431	+	Sp35G_g00039	Sp35G_t00039	-5463	--	-//-
Chr35	496808	496809	2	IP_peak_1305b	115.944	Distal Intergenic	501901	503331	1431	+	Sp35G_g00039	Sp35G_t00039	-5092	--	-//-
Chr35	640631	640632	2	IP_peak_1306	2.76989	Distal Intergenic	618372	619720	1349	-	Sp35G_g00052	Sp35G_t00052	-20911	--	gnl|BL_ORD_ID|181047 sp|Q9C635|HSFB4_ARATH Heat stress transcription factor B-4 OS=Arabidopsis thaliana OX=3702 GN=HSFB4 PE=2 SV=1//1.20729e-12
Chr35	941285	941286	2	IP_peak_1307	2.39774	Distal Intergenic	953489	954599	1111	+	Sp35G_g00087	Sp35G_t00087	-12203	--	gnl|BL_ORD_ID|55849 sp|P38454|CCMB_MARPO Putative cytochrome c biogenesis ccmB-like mitochondrial protein OS=Marchantia polymorpha OX=3197 GN=CCMB PE=3 SV=1//2.33257e-21
Chr35	953610	953611	2	IP_peak_1308	2.85817	Promoter (<=1kb)	953489	954599	1111	+	Sp35G_g00087	Sp35G_t00087	121	--	gnl|BL_ORD_ID|55849 sp|P38454|CCMB_MARPO Putative cytochrome c biogenesis ccmB-like mitochondrial protein OS=Marchantia polymorpha OX=3197 GN=CCMB PE=3 SV=1//2.33257e-21
Chr35	954231	954232	2	IP_peak_1309a	5.24892	Promoter (<=1kb)	953489	954599	1111	+	Sp35G_g00087	Sp35G_t00087	742	--	gnl|BL_ORD_ID|55849 sp|P38454|CCMB_MARPO Putative cytochrome c biogenesis ccmB-like mitochondrial protein OS=Marchantia polymorpha OX=3197 GN=CCMB PE=3 SV=1//2.33257e-21
Chr35	954814	954815	2	IP_peak_1309b	4.62227	Promoter (1-2kb)	953489	954599	1111	+	Sp35G_g00087	Sp35G_t00087	1325	--	gnl|BL_ORD_ID|55849 sp|P38454|CCMB_MARPO Putative cytochrome c biogenesis ccmB-like mitochondrial protein OS=Marchantia polymorpha OX=3197 GN=CCMB PE=3 SV=1//2.33257e-21
Chr35	955170	955171	2	IP_peak_1309c	2.66675	Promoter (1-2kb)	953489	954599	1111	+	Sp35G_g00087	Sp35G_t00087	1681	--	gnl|BL_ORD_ID|55849 sp|P38454|CCMB_MARPO Putative cytochrome c biogenesis ccmB-like mitochondrial protein OS=Marchantia polymorpha OX=3197 GN=CCMB PE=3 SV=1//2.33257e-21
Chr35	955547	955548	2	IP_peak_1309d	5.8026	Promoter (2-3kb)	953489	954599	1111	+	Sp35G_g00087	Sp35G_t00087	2058	--	gnl|BL_ORD_ID|55849 sp|P38454|CCMB_MARPO Putative cytochrome c biogenesis ccmB-like mitochondrial protein OS=Marchantia polymorpha OX=3197 GN=CCMB PE=3 SV=1//2.33257e-21
Chr35	956379	956380	2	IP_peak_1310a	4.77585	Promoter (2-3kb)	953489	954599	1111	+	Sp35G_g00087	Sp35G_t00087	2890	--	gnl|BL_ORD_ID|55849 sp|P38454|CCMB_MARPO Putative cytochrome c biogenesis ccmB-like mitochondrial protein OS=Marchantia polymorpha OX=3197 GN=CCMB PE=3 SV=1//2.33257e-21
Chr35	956789	956790	2	IP_peak_1310b	5.53863	Distal Intergenic	953489	954599	1111	+	Sp35G_g00087	Sp35G_t00087	3300	--	gnl|BL_ORD_ID|55849 sp|P38454|CCMB_MARPO Putative cytochrome c biogenesis ccmB-like mitochondrial protein OS=Marchantia polymorpha OX=3197 GN=CCMB PE=3 SV=1//2.33257e-21
Chr35	957390	957391	2	IP_peak_1311	2.3146	Distal Intergenic	953489	954599	1111	+	Sp35G_g00087	Sp35G_t00087	3901	--	gnl|BL_ORD_ID|55849 sp|P38454|CCMB_MARPO Putative cytochrome c biogenesis ccmB-like mitochondrial protein OS=Marchantia polymorpha OX=3197 GN=CCMB PE=3 SV=1//2.33257e-21
Chr35	958035	958036	2	IP_peak_1312	8.98514	Distal Intergenic	953489	954599	1111	+	Sp35G_g00087	Sp35G_t00087	4546	--	gnl|BL_ORD_ID|55849 sp|P38454|CCMB_MARPO Putative cytochrome c biogenesis ccmB-like mitochondrial protein OS=Marchantia polymorpha OX=3197 GN=CCMB PE=3 SV=1//2.33257e-21
Chr35	960964	960965	2	IP_peak_1313a	4.25261	Promoter (2-3kb)	962572	962967	396	-	Sp35G_g00088	Sp35G_t00088	2002	--	-//-
Chr35	961390	961391	2	IP_peak_1313b	4.83113	Promoter (1-2kb)	962572	962967	396	-	Sp35G_g00088	Sp35G_t00088	1576	--	-//-
Chr35	961761	961762	2	IP_peak_1313c	4.90835	Promoter (1-2kb)	962572	962967	396	-	Sp35G_g00088	Sp35G_t00088	1205	--	-//-
Chr35	962088	962089	2	IP_peak_1313d	3.14095	Promoter (<=1kb)	962572	962967	396	-	Sp35G_g00088	Sp35G_t00088	878	--	-//-
Chr35	962263	962264	2	IP_peak_1313e	3.00905	Promoter (<=1kb)	962572	962967	396	-	Sp35G_g00088	Sp35G_t00088	703	--	-//-
Chr35	962602	962603	2	IP_peak_1313f	4.37723	Promoter (<=1kb)	962572	962967	396	-	Sp35G_g00088	Sp35G_t00088	364	--	-//-
Chr35	962861	962862	2	IP_peak_1313g	4.99348	Promoter (<=1kb)	962572	962967	396	-	Sp35G_g00088	Sp35G_t00088	105	--	-//-
Chr35	963229	963230	2	IP_peak_1313h	84.8713	Promoter (<=1kb)	962984	963439	456	-	Sp35G_g00089	Sp35G_t00089	209	--	gnl|BL_ORD_ID|320202 sp|A4QLI9|PSBD_LOBMA Photosystem II D2 protein OS=Lobularia maritima OX=226051 GN=psbD PE=3 SV=1//1.13876e-64
Chr35	963945	963946	2	IP_peak_1314	3.38736	Promoter (<=1kb)	962984	963439	456	-	Sp35G_g00089	Sp35G_t00089	-506	--	gnl|BL_ORD_ID|320202 sp|A4QLI9|PSBD_LOBMA Photosystem II D2 protein OS=Lobularia maritima OX=226051 GN=psbD PE=3 SV=1//1.13876e-64
Chr35	971447	971448	2	IP_peak_1315	5.23508	Promoter (<=1kb)	971779	972342	564	-	Sp35G_g00090	Sp35G_t00090	894	--	gnl|BL_ORD_ID|267183 sp|P93306|NDUS2_ARATH NADH dehydrogenase [ubiquinone] iron-sulfur protein 2 OS=Arabidopsis thaliana OX=3702 GN=NAD7 PE=1 SV=2//2.30952e-34
Chr35	987978	987979	2	IP_peak_1316	2.61974	Promoter (<=1kb)	988093	989406	1314	+	Sp35G_g00092	Sp35G_t00092	-114	--	-//-
Chr35	1025440	1025441	2	IP_peak_1317	29.4131	Distal Intergenic	1021307	1021804	498	-	Sp35G_g00104	Sp35G_t00104	-3636	--	-//-
Chr35	1050139	1050140	2	IP_peak_1318	4.17016	Distal Intergenic	1021307	1021804	498	-	Sp35G_g00104	Sp35G_t00104	-28335	--	-//-
Chr35	1055535	1055536	2	IP_peak_1319	6.57226	Distal Intergenic	1021307	1021804	498	-	Sp35G_g00104	Sp35G_t00104	-33731	--	-//-
Chr35	1057041	1057042	2	IP_peak_1320	16.1191	Distal Intergenic	1021307	1021804	498	-	Sp35G_g00104	Sp35G_t00104	-35237	--	-//-
Chr35	1061590	1061591	2	IP_peak_1321	15.3906	Distal Intergenic	1021307	1021804	498	-	Sp35G_g00104	Sp35G_t00104	-39786	--	-//-
Chr35	1064858	1064859	2	IP_peak_1322	15.881	Distal Intergenic	1021307	1021804	498	-	Sp35G_g00104	Sp35G_t00104	-43054	--	-//-
Chr35	1065817	1065818	2	IP_peak_1323	12.0831	Distal Intergenic	1021307	1021804	498	-	Sp35G_g00104	Sp35G_t00104	-44013	--	-//-
Chr35	1069299	1069300	2	IP_peak_1324	9.46627	Distal Intergenic	1021307	1021804	498	-	Sp35G_g00104	Sp35G_t00104	-47495	--	-//-
Chr35	1082491	1082492	2	IP_peak_1325	15.6335	Distal Intergenic	1021307	1021804	498	-	Sp35G_g00104	Sp35G_t00104	-60687	--	-//-
Chr35	1135646	1135647	2	IP_peak_1326	2.5855	Distal Intergenic	1021307	1021804	498	-	Sp35G_g00104	Sp35G_t00104	-113842	--	-//-
Chr35	1149965	1149966	2	IP_peak_1327	4.0641	Distal Intergenic	1263712	1264751	1040	-	Sp35G_g00105	Sp35G_t00105	114785	--	gnl|BL_ORD_ID|319419 sp|O82531|PSB1_PETHY Proteasome subunit beta type-1 OS=Petunia hybrida OX=4102 GN=PBF1 PE=2 SV=1//1.79374e-44
Chr35	1151005	1151006	2	IP_peak_1328	3.30796	Distal Intergenic	1263712	1264751	1040	-	Sp35G_g00105	Sp35G_t00105	113745	--	gnl|BL_ORD_ID|319419 sp|O82531|PSB1_PETHY Proteasome subunit beta type-1 OS=Petunia hybrida OX=4102 GN=PBF1 PE=2 SV=1//1.79374e-44
Chr35	1192683	1192684	2	IP_peak_1329	14.7874	Distal Intergenic	1263712	1264751	1040	-	Sp35G_g00105	Sp35G_t00105	72067	--	gnl|BL_ORD_ID|319419 sp|O82531|PSB1_PETHY Proteasome subunit beta type-1 OS=Petunia hybrida OX=4102 GN=PBF1 PE=2 SV=1//1.79374e-44
Chr35	1219204	1219205	2	IP_peak_1330	8.35841	Distal Intergenic	1263712	1264751	1040	-	Sp35G_g00105	Sp35G_t00105	45546	--	gnl|BL_ORD_ID|319419 sp|O82531|PSB1_PETHY Proteasome subunit beta type-1 OS=Petunia hybrida OX=4102 GN=PBF1 PE=2 SV=1//1.79374e-44
Chr35	1235187	1235188	2	IP_peak_1331	23.7908	Distal Intergenic	1263712	1264751	1040	-	Sp35G_g00105	Sp35G_t00105	29563	--	gnl|BL_ORD_ID|319419 sp|O82531|PSB1_PETHY Proteasome subunit beta type-1 OS=Petunia hybrida OX=4102 GN=PBF1 PE=2 SV=1//1.79374e-44
Chr35	1327567	1327568	2	IP_peak_1332	3.50373	Distal Intergenic	1320884	1324301	3418	+	Sp35G_g00114	Sp35G_t00114	6683	--	gnl|BL_ORD_ID|304704 sp|F4JYG0|PIAL2_ARATH E4 SUMO-protein ligase PIAL2 OS=Arabidopsis thaliana OX=3702 GN=PIAL2 PE=1 SV=1//5.61226e-84
Chr35	1336805	1336806	2	IP_peak_1333a	2.35049	Promoter (<=1kb)	1336706	1336927	222	+	Sp35G_g00115	Sp35G_t00115	99	--	gnl|BL_ORD_ID|33161 sp|P60114|ATP9_SOLTU ATP synthase subunit 9, mitochondrial OS=Solanum tuberosum OX=4113 GN=ATP9 PE=2 SV=1//7.07815e-23
Chr35	1337116	1337117	2	IP_peak_1333b	5.02539	Promoter (<=1kb)	1336706	1336927	222	+	Sp35G_g00115	Sp35G_t00115	410	--	gnl|BL_ORD_ID|33161 sp|P60114|ATP9_SOLTU ATP synthase subunit 9, mitochondrial OS=Solanum tuberosum OX=4113 GN=ATP9 PE=2 SV=1//7.07815e-23
Chr35	1337566	1337567	2	IP_peak_1334	3.81893	Promoter (<=1kb)	1336706	1336927	222	+	Sp35G_g00115	Sp35G_t00115	860	--	gnl|BL_ORD_ID|33161 sp|P60114|ATP9_SOLTU ATP synthase subunit 9, mitochondrial OS=Solanum tuberosum OX=4113 GN=ATP9 PE=2 SV=1//7.07815e-23
Chr35	1366722	1366723	2	IP_peak_1335	3.28542	Distal Intergenic	1355471	1359617	4147	-	Sp35G_g00119	Sp35G_t00119	-7105	--	gnl|BL_ORD_ID|267963 sp|F4IJK1|NET2D_ARATH Protein NETWORKED 2D OS=Arabidopsis thaliana OX=3702 GN=NET2D PE=3 SV=1//0
Chr35	1434524	1434525	2	IP_peak_1336	2.37632	Distal Intergenic	1439229	1444272	5044	+	Sp35G_g00126	Sp35G_t00126	-4704	--	-//-
Chr35	1500806	1500807	2	IP_peak_1337	2.71191	Distal Intergenic	1465037	1466417	1381	-	Sp35G_g00128	Sp35G_t00128	-34389	--	gnl|BL_ORD_ID|311904 sp|Q8LG95|PP332_ARATH Pentatricopeptide repeat-containing protein At4g21190 OS=Arabidopsis thaliana OX=3702 GN=EMB1417 PE=2 SV=1//1.60397e-76
Chr35	1501268	1501269	2	IP_peak_1338	5.26854	Distal Intergenic	1465037	1466417	1381	-	Sp35G_g00128	Sp35G_t00128	-34851	--	gnl|BL_ORD_ID|311904 sp|Q8LG95|PP332_ARATH Pentatricopeptide repeat-containing protein At4g21190 OS=Arabidopsis thaliana OX=3702 GN=EMB1417 PE=2 SV=1//1.60397e-76
Chr35	1523547	1523548	2	IP_peak_1339	3.33173	Distal Intergenic	1465037	1466417	1381	-	Sp35G_g00128	Sp35G_t00128	-57130	--	gnl|BL_ORD_ID|311904 sp|Q8LG95|PP332_ARATH Pentatricopeptide repeat-containing protein At4g21190 OS=Arabidopsis thaliana OX=3702 GN=EMB1417 PE=2 SV=1//1.60397e-76
Chr35	1523943	1523944	2	IP_peak_1340	3.19363	Distal Intergenic	1465037	1466417	1381	-	Sp35G_g00128	Sp35G_t00128	-57526	--	gnl|BL_ORD_ID|311904 sp|Q8LG95|PP332_ARATH Pentatricopeptide repeat-containing protein At4g21190 OS=Arabidopsis thaliana OX=3702 GN=EMB1417 PE=2 SV=1//1.60397e-76
Chr35	1524428	1524429	2	IP_peak_1341	6.53541	Distal Intergenic	1465037	1466417	1381	-	Sp35G_g00128	Sp35G_t00128	-58011	--	gnl|BL_ORD_ID|311904 sp|Q8LG95|PP332_ARATH Pentatricopeptide repeat-containing protein At4g21190 OS=Arabidopsis thaliana OX=3702 GN=EMB1417 PE=2 SV=1//1.60397e-76
Chr35	1527492	1527493	2	IP_peak_1342	3.63135	Distal Intergenic	1465037	1466417	1381	-	Sp35G_g00128	Sp35G_t00128	-61075	--	gnl|BL_ORD_ID|311904 sp|Q8LG95|PP332_ARATH Pentatricopeptide repeat-containing protein At4g21190 OS=Arabidopsis thaliana OX=3702 GN=EMB1417 PE=2 SV=1//1.60397e-76
Chr35	1592135	1592136	2	IP_peak_1343	2.99122	Distal Intergenic	1465037	1466417	1381	-	Sp35G_g00128	Sp35G_t00128	-125718	--	gnl|BL_ORD_ID|311904 sp|Q8LG95|PP332_ARATH Pentatricopeptide repeat-containing protein At4g21190 OS=Arabidopsis thaliana OX=3702 GN=EMB1417 PE=2 SV=1//1.60397e-76
000014F_2_fragment_2_debris	3650	3651	2	IP_peak_1	3.7213	Promoter (1-2kb)	596	2207	1612	-	SpScaf000014F_2_fragment_2_debris_g00001	SpScaf000014F_2_fragment_2_debris_t00001	-1443	--	gnl|BL_ORD_ID|128997 sp|Q9M1Q1|FB215_ARATH F-box protein At3g62230 OS=Arabidopsis thaliana OX=3702 GN=At3g62230 PE=1 SV=1//6.96687e-45
000046F_fragment_5	107551	107552	2	IP_peak_2	8.98805	Distal Intergenic	103408	105507	2100	+	SpScaf000046F_fragment_5_g00023	SpScaf000046F_fragment_5_t00023	4143	--	gnl|BL_ORD_ID|339040 sp|Q40522|RB11D_TOBAC Ras-related protein Rab11D OS=Nicotiana tabacum OX=4097 GN=RAB11D PE=2 SV=1//4.4693e-141
000069F_fragment_1	124116	124117	2	IP_peak_3	44.0884	Promoter (<=1kb)	124972	128011	3040	+	SpScaf000069F_fragment_1_g00031	SpScaf000069F_fragment_1_t00031	-855	--	gnl|BL_ORD_ID|17529 sp|Q38914|ANT_ARATH AP2-like ethylene-responsive transcription factor ANT OS=Arabidopsis thaliana OX=3702 GN=ANT PE=1 SV=2//8.54025e-138
000144F_fragment_3	51153	51154	2	IP_peak_4	4.50036	Promoter (2-3kb)	51225	53167	1943	-	SpScaf000144F_fragment_3_g00005	SpScaf000144F_fragment_3_t00005	2013	--	gnl|BL_ORD_ID|308885 sp|B6ZJZ9|PNC1_SOYBN Peroxisomal adenine nucleotide carrier 1 OS=Glycine max OX=3847 GN=PNC1 PE=2 SV=1//7.08823e-130
000158F	5665	5666	2	IP_peak_5	11.326	Distal Intergenic	124469	126886	2418	-	SpScaf000158F_g00001	SpScaf000158F_t00001	121220	--	gnl|BL_ORD_ID|182628 sp|P27322|HSP72_SOLLC Heat shock cognate 70 kDa protein 2 OS=Solanum lycopersicum OX=4081 GN=HSC-2 PE=2 SV=1//2.77588e-141
000158F	13471	13472	2	IP_peak_6	3.7213	Distal Intergenic	124469	126886	2418	-	SpScaf000158F_g00001	SpScaf000158F_t00001	113414	--	gnl|BL_ORD_ID|182628 sp|P27322|HSP72_SOLLC Heat shock cognate 70 kDa protein 2 OS=Solanum lycopersicum OX=4081 GN=HSC-2 PE=2 SV=1//2.77588e-141
000158F	19012	19013	2	IP_peak_7	5.00623	Distal Intergenic	124469	126886	2418	-	SpScaf000158F_g00001	SpScaf000158F_t00001	107873	--	gnl|BL_ORD_ID|182628 sp|P27322|HSP72_SOLLC Heat shock cognate 70 kDa protein 2 OS=Solanum lycopersicum OX=4081 GN=HSC-2 PE=2 SV=1//2.77588e-141
000158F	31242	31243	2	IP_peak_8	3.20671	Distal Intergenic	124469	126886	2418	-	SpScaf000158F_g00001	SpScaf000158F_t00001	95643	--	gnl|BL_ORD_ID|182628 sp|P27322|HSP72_SOLLC Heat shock cognate 70 kDa protein 2 OS=Solanum lycopersicum OX=4081 GN=HSC-2 PE=2 SV=1//2.77588e-141
000158F	270551	270552	2	IP_peak_9	2.99122	Distal Intergenic	248597	251542	2946	-	SpScaf000158F_g00008	SpScaf000158F_t00008	-19009	--	-//-
000158F	312500	312501	2	IP_peak_10	8.01339	Distal Intergenic	323497	323948	452	-	SpScaf000158F_g00009	SpScaf000158F_t00009	11447	--	-//-
000174F	6944	6945	2	IP_peak_11	64.1552	Distal Intergenic	15290	15675	386	+	SpScaf000174F_g00001	SpScaf000174F_t00001	-8345	--	-//-
000174F	89548	89549	2	IP_peak_12	2.46057	Distal Intergenic	109134	111609	2476	+	SpScaf000174F_g00003	SpScaf000174F_t00003	-19585	--	gnl|BL_ORD_ID|166905 sp|Q17QR8|HARB1_BOVIN Putative nuclease HARBI1 OS=Bos taurus OX=9913 GN=HARBI1 PE=2 SV=1//1.79399e-11
000174F	167701	167702	2	IP_peak_13	2.62293	Distal Intergenic	157547	158935	1389	+	SpScaf000174F_g00005	SpScaf000174F_t00005	10154	--	-//-
000227F	1755	1756	2	IP_peak_14	138.461	Promoter (<=1kb)	927	1424	498	+	SpScaf000227F_g00001	SpScaf000227F_t00001	828	--	gnl|BL_ORD_ID|161805 sp|Q8L8Z8|GRXS2_ARATH Monothiol glutaredoxin-S2 OS=Arabidopsis thaliana OX=3702 GN=GRXS2 PE=3 SV=1//2.79881e-56
000230F_fragment_1	18681	18682	2	IP_peak_15	2.3701	Promoter (<=1kb)	15706	18351	2646	-	SpScaf000230F_fragment_1_g00004	SpScaf000230F_fragment_1_t00004	-330	--	gnl|BL_ORD_ID|338251 sp|P28186|RAE1C_ARATH Ras-related protein RABE1c OS=Arabidopsis thaliana OX=3702 GN=RABE1C PE=1 SV=1//2.13682e-120
000230F_fragment_1	20240	20241	2	IP_peak_16	7.77615	Promoter (1-2kb)	15706	18351	2646	-	SpScaf000230F_fragment_1_g00004	SpScaf000230F_fragment_1_t00004	-1889	--	gnl|BL_ORD_ID|338251 sp|P28186|RAE1C_ARATH Ras-related protein RABE1c OS=Arabidopsis thaliana OX=3702 GN=RABE1C PE=1 SV=1//2.13682e-120
000230F_fragment_1	21445	21446	2	IP_peak_17	3.5564	Distal Intergenic	15706	18351	2646	-	SpScaf000230F_fragment_1_g00004	SpScaf000230F_fragment_1_t00004	-3094	--	gnl|BL_ORD_ID|338251 sp|P28186|RAE1C_ARATH Ras-related protein RABE1c OS=Arabidopsis thaliana OX=3702 GN=RABE1C PE=1 SV=1//2.13682e-120
000230F_fragment_1	21869	21870	2	IP_peak_18a	2.31516	Downstream (2-3kb)	24660	25256	597	-	SpScaf000230F_fragment_1_g00005	SpScaf000230F_fragment_1_t00005	3386	--	-//-
000230F_fragment_1	21998	21999	2	IP_peak_18b	3.08705	Downstream (2-3kb)	24660	25256	597	-	SpScaf000230F_fragment_1_g00005	SpScaf000230F_fragment_1_t00005	3257	--	-//-
000230F_fragment_1	22821	22822	2	IP_peak_19a	5.97959	Promoter (2-3kb)	24660	25256	597	-	SpScaf000230F_fragment_1_g00005	SpScaf000230F_fragment_1_t00005	2434	--	-//-
000230F_fragment_1	23158	23159	2	IP_peak_19b	2.43966	Promoter (2-3kb)	24660	25256	597	-	SpScaf000230F_fragment_1_g00005	SpScaf000230F_fragment_1_t00005	2097	--	-//-
000230F_fragment_1	23766	23767	2	IP_peak_20	3.36293	Promoter (1-2kb)	24660	25256	597	-	SpScaf000230F_fragment_1_g00005	SpScaf000230F_fragment_1_t00005	1489	--	-//-
000230F_fragment_1	24535	24536	2	IP_peak_21a	3.08923	Promoter (<=1kb)	24660	25256	597	-	SpScaf000230F_fragment_1_g00005	SpScaf000230F_fragment_1_t00005	720	--	-//-
000230F_fragment_1	24744	24745	2	IP_peak_21b	7.3538	Promoter (<=1kb)	24660	25256	597	-	SpScaf000230F_fragment_1_g00005	SpScaf000230F_fragment_1_t00005	511	--	-//-
000230F_fragment_1	25136	25137	2	IP_peak_21c	8.33911	Promoter (<=1kb)	24660	25256	597	-	SpScaf000230F_fragment_1_g00005	SpScaf000230F_fragment_1_t00005	119	--	-//-
000230F_fragment_1	29592	29593	2	IP_peak_22	4.19142	Distal Intergenic	33771	35950	2180	+	SpScaf000230F_fragment_1_g00006	SpScaf000230F_fragment_1_t00006	-4178	--	-//-
000230F_fragment_1	31596	31597	2	IP_peak_23a	3.59777	Promoter (2-3kb)	33771	35950	2180	+	SpScaf000230F_fragment_1_g00006	SpScaf000230F_fragment_1_t00006	-2174	--	-//-
000230F_fragment_1	31884	31885	2	IP_peak_23b	4.22019	Promoter (1-2kb)	33771	35950	2180	+	SpScaf000230F_fragment_1_g00006	SpScaf000230F_fragment_1_t00006	-1886	--	-//-
000230F_fragment_1	32250	32251	2	IP_peak_24a	2.45439	Promoter (1-2kb)	33771	35950	2180	+	SpScaf000230F_fragment_1_g00006	SpScaf000230F_fragment_1_t00006	-1520	--	-//-
000230F_fragment_1	32655	32656	2	IP_peak_24b	2.81497	Promoter (1-2kb)	33771	35950	2180	+	SpScaf000230F_fragment_1_g00006	SpScaf000230F_fragment_1_t00006	-1115	--	-//-
000230F_fragment_1	33001	33002	2	IP_peak_24c	4.55725	Promoter (<=1kb)	33771	35950	2180	+	SpScaf000230F_fragment_1_g00006	SpScaf000230F_fragment_1_t00006	-769	--	-//-
000230F_fragment_1	33576	33577	2	IP_peak_25a	2.58548	Promoter (<=1kb)	33771	35950	2180	+	SpScaf000230F_fragment_1_g00006	SpScaf000230F_fragment_1_t00006	-194	--	-//-
000230F_fragment_1	33587	33588	2	IP_peak_25b	2.53417	Promoter (<=1kb)	33771	35950	2180	+	SpScaf000230F_fragment_1_g00006	SpScaf000230F_fragment_1_t00006	-183	--	-//-
000230F_fragment_1	43947	43948	2	IP_peak_26	7.52283	Promoter (<=1kb)	42284	44082	1799	-	SpScaf000230F_fragment_1_g00007	SpScaf000230F_fragment_1_t00007	134	--	-//-
000230F_fragment_1	47524	47525	2	IP_peak_27	11.237	Distal Intergenic	42284	44082	1799	-	SpScaf000230F_fragment_1_g00007	SpScaf000230F_fragment_1_t00007	-3442	--	-//-
000230F_fragment_1	48231	48232	2	IP_peak_28	9.28482	Distal Intergenic	42284	44082	1799	-	SpScaf000230F_fragment_1_g00007	SpScaf000230F_fragment_1_t00007	-4149	--	-//-
000230F_fragment_1	50003	50004	2	IP_peak_29	2.56466	Distal Intergenic	42284	44082	1799	-	SpScaf000230F_fragment_1_g00007	SpScaf000230F_fragment_1_t00007	-5921	--	-//-
000230F_fragment_1	63165	63166	2	IP_peak_30	2.87654	Promoter (<=1kb)	63251	63657	407	+	SpScaf000230F_fragment_1_g00008	SpScaf000230F_fragment_1_t00008	-85	--	gnl|BL_ORD_ID|237631 sp|P68538|MI25_WHEAT ATP synthase protein MI25 OS=Triticum aestivum OX=4565 PE=3 SV=1//8.38117e-37
000230F_fragment_1	64209	64210	2	IP_peak_31	3.78791	Promoter (<=1kb)	63910	65013	1104	-	SpScaf000230F_fragment_1_g00009	SpScaf000230F_fragment_1_t00009	803	--	gnl|BL_ORD_ID|396888 sp|A7M996|RR11_CUSRE Plastid 30S ribosomal protein S11 OS=Cuscuta reflexa OX=4129 GN=rps11 PE=3 SV=1//9.84506e-40
000230F_fragment_1	65433	65434	2	IP_peak_32a	3.46626	Promoter (<=1kb)	63910	65013	1104	-	SpScaf000230F_fragment_1_g00009	SpScaf000230F_fragment_1_t00009	-420	--	gnl|BL_ORD_ID|396888 sp|A7M996|RR11_CUSRE Plastid 30S ribosomal protein S11 OS=Cuscuta reflexa OX=4129 GN=rps11 PE=3 SV=1//9.84506e-40
000230F_fragment_1	65740	65741	2	IP_peak_32b	2.7898	Promoter (<=1kb)	63910	65013	1104	-	SpScaf000230F_fragment_1_g00009	SpScaf000230F_fragment_1_t00009	-727	--	gnl|BL_ORD_ID|396888 sp|A7M996|RR11_CUSRE Plastid 30S ribosomal protein S11 OS=Cuscuta reflexa OX=4129 GN=rps11 PE=3 SV=1//9.84506e-40
000230F_fragment_1	67876	67877	2	IP_peak_33	4.42329	Promoter (2-3kb)	68605	70169	1565	-	SpScaf000230F_fragment_1_g00010	SpScaf000230F_fragment_1_t00010	2292	--	-//-
000230F_fragment_1	68340	68341	2	IP_peak_34	2.42808	Promoter (1-2kb)	68605	70169	1565	-	SpScaf000230F_fragment_1_g00010	SpScaf000230F_fragment_1_t00010	1828	--	-//-
000230F_fragment_1	69829	69830	2	IP_peak_35a	3.09552	Promoter (<=1kb)	68605	70169	1565	-	SpScaf000230F_fragment_1_g00010	SpScaf000230F_fragment_1_t00010	339	--	-//-
000230F_fragment_1	70022	70023	2	IP_peak_35b	3.98194	Promoter (<=1kb)	68605	70169	1565	-	SpScaf000230F_fragment_1_g00010	SpScaf000230F_fragment_1_t00010	146	--	-//-
000230F_fragment_1	76840	76841	2	IP_peak_36a	3.03496	Promoter (1-2kb)	76565	77889	1325	-	SpScaf000230F_fragment_1_g00011	SpScaf000230F_fragment_1_t00011	1048	--	gnl|BL_ORD_ID|226230 sp|P92543|M1110_ARATH Uncharacterized mitochondrial protein AtMg01110 OS=Arabidopsis thaliana OX=3702 GN=AtMg01110 PE=4 SV=1//2.77993e-21
000230F_fragment_1	77232	77233	2	IP_peak_36b	3.35666	Promoter (<=1kb)	76565	77889	1325	-	SpScaf000230F_fragment_1_g00011	SpScaf000230F_fragment_1_t00011	656	--	gnl|BL_ORD_ID|226230 sp|P92543|M1110_ARATH Uncharacterized mitochondrial protein AtMg01110 OS=Arabidopsis thaliana OX=3702 GN=AtMg01110 PE=4 SV=1//2.77993e-21
000230F_fragment_1	77891	77892	2	IP_peak_37	3.41798	Promoter (<=1kb)	76565	77889	1325	-	SpScaf000230F_fragment_1_g00011	SpScaf000230F_fragment_1_t00011	-2	--	gnl|BL_ORD_ID|226230 sp|P92543|M1110_ARATH Uncharacterized mitochondrial protein AtMg01110 OS=Arabidopsis thaliana OX=3702 GN=AtMg01110 PE=4 SV=1//2.77993e-21
000263F	28816	28817	2	IP_peak_38	5.32362	Distal Intergenic	82984	86994	4011	+	SpScaf000263F_g00001	SpScaf000263F_t00001	-54167	--	gnl|BL_ORD_ID|111897 sp|Q9FPR3|EDR1_ARATH Serine/threonine-protein kinase EDR1 OS=Arabidopsis thaliana OX=3702 GN=EDR1 PE=1 SV=1//6.01291e-101
000263F	76897	76898	2	IP_peak_39	3.7213	Distal Intergenic	82984	86994	4011	+	SpScaf000263F_g00001	SpScaf000263F_t00001	-6086	--	gnl|BL_ORD_ID|111897 sp|Q9FPR3|EDR1_ARATH Serine/threonine-protein kinase EDR1 OS=Arabidopsis thaliana OX=3702 GN=EDR1 PE=1 SV=1//6.01291e-101
000263F	131978	131979	2	IP_peak_40	3.98593	Distal Intergenic	105901	109622	3722	+	SpScaf000263F_g00002	SpScaf000263F_t00002	26077	--	gnl|BL_ORD_ID|3564 sp|Q3SZK1|AAMP_BOVIN Angio-associated migratory cell protein OS=Bos taurus OX=9913 GN=AAMP PE=2 SV=1//9.78942e-52
000263F	137858	137859	2	IP_peak_41	4.90739	Distal Intergenic	105901	109622	3722	+	SpScaf000263F_g00002	SpScaf000263F_t00002	31957	--	gnl|BL_ORD_ID|3564 sp|Q3SZK1|AAMP_BOVIN Angio-associated migratory cell protein OS=Bos taurus OX=9913 GN=AAMP PE=2 SV=1//9.78942e-52
000263F	140061	140062	2	IP_peak_42	9.03035	Distal Intergenic	105901	109622	3722	+	SpScaf000263F_g00002	SpScaf000263F_t00002	34160	--	gnl|BL_ORD_ID|3564 sp|Q3SZK1|AAMP_BOVIN Angio-associated migratory cell protein OS=Bos taurus OX=9913 GN=AAMP PE=2 SV=1//9.78942e-52
000263F	144878	144879	2	IP_peak_43	20.5903	Distal Intergenic	105901	109622	3722	+	SpScaf000263F_g00002	SpScaf000263F_t00002	38977	--	gnl|BL_ORD_ID|3564 sp|Q3SZK1|AAMP_BOVIN Angio-associated migratory cell protein OS=Bos taurus OX=9913 GN=AAMP PE=2 SV=1//9.78942e-52
000304F	11388	11389	2	IP_peak_44	26.6767	Distal Intergenic	34939	35355	417	+	SpScaf000304F_g00001	SpScaf000304F_t00001	-23550	--	-//-
000304F	12451	12452	2	IP_peak_45	2.91498	Distal Intergenic	34939	35355	417	+	SpScaf000304F_g00001	SpScaf000304F_t00001	-22487	--	-//-
000304F	34184	34185	2	IP_peak_46a	175.54	Promoter (<=1kb)	34939	35355	417	+	SpScaf000304F_g00001	SpScaf000304F_t00001	-754	--	-//-
000304F	34741	34742	2	IP_peak_46b	176.405	Promoter (<=1kb)	34939	35355	417	+	SpScaf000304F_g00001	SpScaf000304F_t00001	-197	--	-//-
000304F	35220	35221	2	IP_peak_46c	179.006	Promoter (<=1kb)	34939	35355	417	+	SpScaf000304F_g00001	SpScaf000304F_t00001	281	--	-//-
000304F	35485	35486	2	IP_peak_46d	175.54	Promoter (<=1kb)	34939	35355	417	+	SpScaf000304F_g00001	SpScaf000304F_t00001	546	--	-//-
000304F	35914	35915	2	IP_peak_46e	176.405	Promoter (<=1kb)	35548	36831	1284	-	SpScaf000304F_g00002	SpScaf000304F_t00002	916	--	gnl|BL_ORD_ID|541343 sp|Q3BAI2|YCX91_PHAAO Uncharacterized protein ORF91 OS=Phalaenopsis aphrodite subsp. formosana OX=308872 PE=4 SV=1//1.11751e-17
000304F	36483	36484	2	IP_peak_46f	172.094	Promoter (<=1kb)	35548	36831	1284	-	SpScaf000304F_g00002	SpScaf000304F_t00002	347	--	gnl|BL_ORD_ID|541343 sp|Q3BAI2|YCX91_PHAAO Uncharacterized protein ORF91 OS=Phalaenopsis aphrodite subsp. formosana OX=308872 PE=4 SV=1//1.11751e-17
000304F	36966	36967	2	IP_peak_46g	180.122	Promoter (<=1kb)	35548	36831	1284	-	SpScaf000304F_g00002	SpScaf000304F_t00002	-135	--	gnl|BL_ORD_ID|541343 sp|Q3BAI2|YCX91_PHAAO Uncharacterized protein ORF91 OS=Phalaenopsis aphrodite subsp. formosana OX=308872 PE=4 SV=1//1.11751e-17
000304F	37729	37730	2	IP_peak_46h	175.54	Promoter (<=1kb)	37851	38207	357	-	SpScaf000304F_g00003	SpScaf000304F_t00003	477	--	-//-
000304F	38167	38168	2	IP_peak_46i	173.019	Promoter (<=1kb)	37851	38207	357	-	SpScaf000304F_g00003	SpScaf000304F_t00003	39	--	-//-
000304F	38616	38617	2	IP_peak_46j	174.676	Promoter (<=1kb)	38520	38798	279	-	SpScaf000304F_g00004	SpScaf000304F_t00004	181	--	-//-
000304F	38980	38981	2	IP_peak_46k	175.807	Promoter (<=1kb)	38520	38798	279	-	SpScaf000304F_g00004	SpScaf000304F_t00004	-182	--	-//-
000304F	39185	39186	2	IP_peak_46l	174.079	Promoter (<=1kb)	38520	38798	279	-	SpScaf000304F_g00004	SpScaf000304F_t00004	-387	--	-//-
000304F	39648	39649	2	IP_peak_46m	180.747	Promoter (<=1kb)	38520	38798	279	-	SpScaf000304F_g00004	SpScaf000304F_t00004	-850	--	-//-
000304F	40130	40131	2	IP_peak_46n	174.679	Promoter (1-2kb)	38520	38798	279	-	SpScaf000304F_g00004	SpScaf000304F_t00004	-1332	--	-//-
000304F	40594	40595	2	IP_peak_46o	177.271	Promoter (1-2kb)	38520	38798	279	-	SpScaf000304F_g00004	SpScaf000304F_t00004	-1796	--	-//-
000304F	55143	55144	2	IP_peak_47	3.21415	Distal Intergenic	38520	38798	279	-	SpScaf000304F_g00004	SpScaf000304F_t00004	-16345	--	-//-
000304F	75508	75509	2	IP_peak_48	46.084	Distal Intergenic	38520	38798	279	-	SpScaf000304F_g00004	SpScaf000304F_t00004	-36710	--	-//-
000304F	78811	78812	2	IP_peak_49	20.904	Distal Intergenic	38520	38798	279	-	SpScaf000304F_g00004	SpScaf000304F_t00004	-40013	--	-//-
000304F	93811	93812	2	IP_peak_50	2.82739	Distal Intergenic	38520	38798	279	-	SpScaf000304F_g00004	SpScaf000304F_t00004	-55013	--	-//-
000314F	21954	21955	2	IP_peak_51	4.76394	Promoter (2-3kb)	22229	24348	2120	-	SpScaf000314F_g00002	SpScaf000314F_t00002	2393	--	gnl|BL_ORD_ID|304755 sp|O64682|PID_ARATH Protein kinase PINOID OS=Arabidopsis thaliana OX=3702 GN=PID PE=1 SV=1//5.73973e-178
000358F	29067	29068	2	IP_peak_67	2.99122	Distal Intergenic	36351	37466	1116	+	SpScaf000358F_g00003	SpScaf000358F_t00003	-7283	--	-//-
000358F	44725	44726	2	IP_peak_68	6.18711	Distal Intergenic	50951	52888	1938	-	SpScaf000358F_g00004	SpScaf000358F_t00004	8162	--	gnl|BL_ORD_ID|140927 sp|O24648|G3OX_PEA Gibberellin 3-beta-dioxygenase 1 OS=Pisum sativum OX=3888 GN=LE PE=1 SV=1//1.71396e-135
